# Supplementary material for: A Low-Cost Non-explosive Synthesis of Graphene Oxide for Scalable Applications
Source: Sci Rep. 2018 Aug 13;8:12007. doi: 10.1038/s41598-018-30613-4 (PMC6089993; doi:10.1038/s41598-018-30613-4)
Supplement: Supplementary file 6 — Dataset ALL [file 41598_2018_30613_MOESM6_ESM.xlsx]

## Sheet: Fig1
XRD
(x-axis)	(y-axis)Step 1	(x-axis)	(y-axis)Step 2	(x-axis)	(y-axis)Step 3	(x-axis)	carbon	(x-axis)	graphite	(x-axis)	Kcl	(x-axis)	MnO	(x-axis)	MnO2	(x-axis)	Mn2O3	(x-axis)	Mn3O4	(x-axis)	MnSO4
5	326.667	5	113.333	5	8.8889	9.818	160	26.382	130	24.483	105	34.911	100	28.681	70	18.846	40	18.239	10	20.305	-20
5.01	253.333	5.01	113.333	5.01	6.44443	10.918	160	42.223	130	28.346	105	40.548	100	37.329	70	23.132	40	29.961	10	21.136	-20
5.02	253.333	5.02	153.333	5.02	5.33333	12.356	160	44.393	130	40.509	105	58.724	100	41.011	70	32.952	40	35.308	10	23.836	-20
5.03	300	5.03	80	5.03	6.66667	16.762	160	50.453	130	47.91	105	70.178	100	42.824	70	35.685	40	36.963	10	24.572	-20
5.04	300	5.04	120	5.04	6	18.062	160	54.544	130	50.17	105	73.796	100	46.082	70	38.235	40	43.038	10	32.485	-20
5.05	373.333	5.05	133.333	5.05	6.22223	19.455	160	59.694	130	58.642	105	87.77	100	56.653	70	40.617	40	53.278	10	32.902	-20
5.06	286.667	5.06	73.3333	5.06	5.55557	20.611	160	77.245	130	66.383	105	98.111	100	59.371	70	42.95	40	56.783	10	35.847	-20
5.07	260	5.07	93.3333	5.07	6.8889	21.864	160	83.186	130	73.735	105			64.83	70	45.18	40	62.353	10	37.345	-20
5.08	360	5.08	133.333	5.08	8	25.157	160	86.826	130	87.681	105			67.242	70	47.301	40	73.729	10	37.637	-20
5.09	366.667	5.09	120	5.09	7.33333	26.711	160	93.598	130	94.558	105			68.556	70	49.349	40	78.69	10	38.749	-20
5.1	300	5.1	73.3333	5.1	7.77777	28.163	160		130					72.262	70	53.272	40	86.33	10	42.697	-20
5.11	273.333	5.11	106.667	5.11	6.8889	29.29	160		130					72.384	70	55.191	40	89.309	10	43.167	-20
5.12	326.667	5.12	93.3333	5.12	4.66667	30.983	160		130					75.912	70	57.029	40			44.052	-20
5.13	280	5.13	120	5.13	6.44443									78.367	70	58.839	40			44.393	-20
5.14	246.667	5.14	113.333	5.14	8.44443									79.639	70	60.621	40			48.846	-20
5.15	306.667	5.15	93.3333	5.15	6.44443									83.184	70	62.371	40			51.658	-20
5.16	333.333	5.16	80	5.16	8.44443									86.598	70	64.08	40
5.17	253.333	5.17	120	5.17	6									88.898	70	65.808	40
5.18	300	5.18	100	5.18	6.8889									92.328	70	67.462	40
5.19	400	5.19	113.333	5.19	7.1111											69.109	40
5.2	360	5.2	93.3333	5.2	6.44443											70.742	40
5.21	260	5.21	80	5.21	8											72.352	40
5.22	246.667	5.22	86.6667	5.22	6											73.95	40
5.23	253.333	5.23	66.6667	5.23	5.1111											75.55	40
5.24	306.667	5.24	113.333	5.24	8.66667											80.28	40
5.25	293.333	5.25	86.6667	5.25	4.66667											81.833	40
5.26	233.333	5.26	120	5.26	4.44443											83.377	40
5.27	293.333	5.27	93.3333	5.27	5.77777											84.935	40
5.28	253.333	5.28	133.333	5.28	7.1111											86.455	40
5.29	286.667	5.29	100	5.29	4.8889											88.009	40
5.3	293.333	5.3	93.3333	5.3	8.66667											89.537	40
5.31	313.333	5.31	60	5.31	6.66667
5.32	286.667	5.32	73.3333	5.32	6.44443
5.33	260	5.33	66.6667	5.33	6.22223
5.34	320	5.34	93.3333	5.34	6.22223
5.35	306.667	5.35	73.3333	5.35	4
5.36	326.667	5.36	93.3333	5.36	6.22223
5.37	353.333	5.37	133.333	5.37	8
5.38	320	5.38	133.333	5.38	8.22223
5.39	293.333	5.39	80	5.39	5.1111
5.4	280	5.4	46.6667	5.4	6.44443
5.41	340	5.41	126.667	5.41	6.44443
5.42	340	5.42	86.6667	5.42	5.55557
5.43	280	5.43	93.3333	5.43	5.55557
5.44	293.333	5.44	106.667	5.44	4.8889
5.45	333.333	5.45	106.667	5.45	4.66667
5.46	346.667	5.46	80	5.46	7.33333
5.47	286.667	5.47	106.667	5.47	6.8889
5.48	266.667	5.48	113.333	5.48	6.66667
5.49	320	5.49	80	5.49	5.1111
5.5	253.333	5.5	120	5.5	4.66667
5.51	320	5.51	106.667	5.51	6
5.52	313.333	5.52	93.3333	5.52	4.8889
5.53	306.667	5.53	153.333	5.53	5.77777
5.54	173.333	5.54	133.333	5.54	7.1111
5.55	260	5.55	66.6667	5.55	5.55557
5.56	240	5.56	86.6667	5.56	6.8889
5.57	346.667	5.57	73.3333	5.57	4.44443
5.58	320	5.58	126.667	5.58	3.77777
5.59	280	5.59	106.667	5.59	5.1111
5.6	273.333	5.6	73.3333	5.6	3.33333
5.61	266.667	5.61	86.6667	5.61	6.8889
5.62	386.667	5.62	126.667	5.62	7.55557
5.63	346.667	5.63	106.667	5.63	4.22223
5.64	340	5.64	140	5.64	6
5.65	353.333	5.65	53.3333	5.65	5.77777
5.66	266.667	5.66	80	5.66	6.22223
5.67	280	5.67	93.3333	5.67	4.66667
5.68	306.667	5.68	126.667	5.68	7.1111
5.69	353.333	5.69	93.3333	5.69	6
5.7	286.667	5.7	93.3333	5.7	5.33333
5.71	293.333	5.71	113.333	5.71	4.66667
5.72	313.333	5.72	100	5.72	5.77777
5.73	326.667	5.73	120	5.73	5.1111
5.74	233.333	5.74	120	5.74	4
5.75	360	5.75	113.333	5.75	6.44443
5.76	360	5.76	80	5.76	6.66667
5.77	253.333	5.77	93.3333	5.77	4.66667
5.78	360	5.78	120	5.78	6
5.79	266.667	5.79	113.333	5.79	6.66667
5.8	340	5.8	140	5.8	5.55557
5.81	340	5.81	86.6667	5.81	4.66667
5.82	366.667	5.82	66.6667	5.82	4.22223
5.83	373.333	5.83	73.3333	5.83	4.8889
5.84	240	5.84	140	5.84	5.1111
5.85	340	5.85	113.333	5.85	3.77777
5.86	333.333	5.86	100	5.86	4.44443
5.87	280	5.87	106.667	5.87	4
5.88	333.333	5.88	120	5.88	6
5.89	260	5.89	86.6667	5.89	6
5.9	373.333	5.9	60	5.9	4.8889
5.91	226.667	5.91	73.3333	5.91	6.66667
5.92	280	5.92	93.3333	5.92	6
5.93	286.667	5.93	73.3333	5.93	5.33333
5.94	260	5.94	106.667	5.94	6.22223
5.95	306.667	5.95	86.6667	5.95	6.22223
5.96	286.667	5.96	86.6667	5.96	4.8889
5.97	393.333	5.97	93.3333	5.97	5.55557
5.98	366.667	5.98	60	5.98	4.8889
5.99	346.667	5.99	140	5.99	4.8889
6	413.333	6	93.3333	6	5.33333
6.01	326.667	6.01	86.6667	6.01	4.66667
6.02	406.667	6.02	106.667	6.02	4.66667
6.03	386.667	6.03	100	6.03	3.77777
6.04	426.667	6.04	60	6.04	5.33333
6.05	380	6.05	113.333	6.05	4.44443
6.06	366.667	6.06	80	6.06	4
6.07	306.667	6.07	106.667	6.07	5.55557
6.08	300	6.08	80	6.08	5.55557
6.09	300	6.09	60	6.09	4.66667
6.1	346.667	6.1	113.333	6.1	4.66667
6.11	306.667	6.11	126.667	6.11	5.55557
6.12	286.667	6.12	66.6667	6.12	4.8889
6.13	280	6.13	133.333	6.13	5.1111
6.14	480	6.14	140	6.14	6
6.15	373.333	6.15	100	6.15	5.33333
6.16	333.333	6.16	106.667	6.16	4
6.17	420	6.17	86.6667	6.17	4.44443
6.18	306.667	6.18	100	6.18	3.77777
6.19	413.333	6.19	93.3333	6.19	3.77777
6.2	426.667	6.2	93.3333	6.2	7.1111
6.21	313.333	6.21	80	6.21	5.33333
6.22	313.333	6.22	100	6.22	5.55557
6.23	373.333	6.23	100	6.23	5.77777
6.24	420	6.24	133.333	6.24	5.1111
6.25	273.333	6.25	73.3333	6.25	3.77777
6.26	413.333	6.26	93.3333	6.26	3.55557
6.27	393.333	6.27	66.6667	6.27	3.77777
6.28	406.667	6.28	126.667	6.28	5.1111
6.29	300	6.29	53.3333	6.29	4.22223
6.3	380	6.3	93.3333	6.3	4.66667
6.31	306.667	6.31	100	6.31	5.55557
6.32	340	6.32	106.667	6.32	6.22223
6.33	326.667	6.33	113.333	6.33	7.33333
6.34	373.333	6.34	126.667	6.34	2.88889
6.35	373.333	6.35	100	6.35	3.11111
6.36	320	6.36	66.6667	6.36	4.44443
6.37	373.333	6.37	113.333	6.37	3.55557
6.38	320	6.38	66.6667	6.38	4.44443
6.39	413.333	6.39	160	6.39	4.66667
6.4	340	6.4	106.667	6.4	3.77777
6.41	333.333	6.41	86.6667	6.41	8.44443
6.42	380	6.42	100	6.42	4
6.43	406.667	6.43	86.6667	6.43	4.44443
6.44	480	6.44	106.667	6.44	5.1111
6.45	326.667	6.45	80	6.45	4.22223
6.46	360	6.46	86.6667	6.46	5.1111
6.47	386.667	6.47	93.3333	6.47	4.44443
6.48	413.333	6.48	86.6667	6.48	5.33333
6.49	273.333	6.49	120	6.49	4.66667
6.5	446.667	6.5	100	6.5	5.55557
6.51	400	6.51	113.333	6.51	3.77777
6.52	326.667	6.52	146.667	6.52	4.44443
6.53	446.667	6.53	133.333	6.53	4.22223
6.54	386.667	6.54	153.333	6.54	4
6.55	326.667	6.55	113.333	6.55	5.55557
6.56	360	6.56	66.6667	6.56	4
6.57	360	6.57	100	6.57	3.77777
6.58	460	6.58	86.6667	6.58	2.44444
6.59	426.667	6.59	133.333	6.59	3.33333
6.6	453.333	6.6	126.667	6.6	5.33333
6.61	446.667	6.61	80	6.61	3.55557
6.62	473.333	6.62	93.3333	6.62	3.55557
6.63	506.667	6.63	120	6.63	6.22223
6.64	433.333	6.64	73.3333	6.64	4
6.65	400	6.65	86.6667	6.65	2.66667
6.66	540	6.66	80	6.66	4.44443
6.67	506.667	6.67	93.3333	6.67	2.66667
6.68	433.333	6.68	100	6.68	4.66667
6.69	473.333	6.69	73.3333	6.69	5.55557
6.7	373.333	6.7	93.3333	6.7	3.55557
6.71	453.333	6.71	120	6.71	6
6.72	373.333	6.72	80	6.72	4.8889
6.73	400	6.73	60	6.73	4.22223
6.74	453.333	6.74	66.6667	6.74	3.55557
6.75	526.667	6.75	33.3333	6.75	4.66667
6.76	346.667	6.76	106.667	6.76	4
6.77	513.333	6.77	60	6.77	4
6.78	426.667	6.78	73.3333	6.78	5.33333
6.79	513.333	6.79	106.667	6.79	2.66667
6.8	526.667	6.8	60	6.8	4.66667
6.81	526.667	6.81	66.6667	6.81	3.55557
6.82	526.667	6.82	73.3333	6.82	3.11111
6.83	586.667	6.83	60	6.83	2.88889
6.84	440	6.84	113.333	6.84	2.88889
6.85	460	6.85	106.667	6.85	4.44443
6.86	386.667	6.86	73.3333	6.86	4
6.87	373.333	6.87	100	6.87	4.44443
6.88	553.333	6.88	113.333	6.88	4
6.89	560	6.89	53.3333	6.89	3.55557
6.9	440	6.9	73.3333	6.9	2.88889
6.91	566.667	6.91	93.3333	6.91	4.44443
6.92	513.333	6.92	26.6667	6.92	3.77777
6.93	446.667	6.93	86.6667	6.93	2.44444
6.94	526.667	6.94	66.6667	6.94	3.77777
6.95	506.667	6.95	40	6.95	4.8889
6.96	406.667	6.96	73.3333	6.96	5.55557
6.97	526.667	6.97	40	6.97	3.55557
6.98	560	6.98	93.3333	6.98	5.77777
6.99	686.667	6.99	113.333	6.99	5.33333
7	573.333	7	126.667	7	5.33333
7.01	420	7.01	100	7.01	2.88889
7.02	513.333	7.02	106.667	7.02	4
7.03	660	7.03	146.667	7.03	3.77777
7.04	520	7.04	86.6667	7.04	2.88889
7.05	540	7.05	86.6667	7.05	2.88889
7.06	533.333	7.06	73.3333	7.06	3.33333
7.07	520	7.07	46.6667	7.07	5.55557
7.08	526.667	7.08	93.3333	7.08	4.44443
7.09	553.333	7.09	60	7.09	3.77777
7.1	600	7.1	80	7.1	6.44443
7.11	566.667	7.11	86.6667	7.11	3.77777
7.12	533.333	7.12	86.6667	7.12	4
7.13	620	7.13	93.3333	7.13	3.55557
7.14	526.667	7.14	73.3333	7.14	4.22223
7.15	606.667	7.15	73.3333	7.15	4.44443
7.16	540	7.16	120	7.16	4.8889
7.17	653.333	7.17	100	7.17	3.55557
7.18	706.667	7.18	93.3333	7.18	4.22223
7.19	500	7.19	100	7.19	3.55557
7.2	600	7.2	113.333	7.2	3.77777
7.21	626.667	7.21	46.6667	7.21	3.77777
7.22	606.667	7.22	126.667	7.22	4.66667
7.23	660	7.23	106.667	7.23	3.33333
7.24	626.667	7.24	73.3333	7.24	5.77777
7.25	726.667	7.25	133.333	7.25	3.77777
7.26	580	7.26	93.3333	7.26	3.33333
7.27	660	7.27	93.3333	7.27	4
7.28	633.333	7.28	86.6667	7.28	3.55557
7.29	633.333	7.29	100	7.29	3.33333
7.3	640	7.3	66.6667	7.3	2.44444
7.31	673.333	7.31	46.6667	7.31	4.44443
7.32	633.333	7.32	80	7.32	4.44443
7.33	706.667	7.33	93.3333	7.33	4
7.34	640	7.34	80	7.34	2.66667
7.35	740	7.35	106.667	7.35	4.22223
7.36	786.667	7.36	120	7.36	4.44443
7.37	633.333	7.37	93.3333	7.37	4.66667
7.38	720	7.38	53.3333	7.38	4.8889
7.39	733.333	7.39	86.6667	7.39	4.22223
7.4	820	7.4	73.3333	7.4	3.55557
7.41	686.667	7.41	80	7.41	5.1111
7.42	706.667	7.42	66.6667	7.42	3.77777
7.43	746.667	7.43	100	7.43	4.66667
7.44	786.667	7.44	113.333	7.44	3.11111
7.45	846.667	7.45	93.3333	7.45	2.66667
7.46	806.667	7.46	80	7.46	4.66667
7.47	760	7.47	86.6667	7.47	3.11111
7.48	826.667	7.48	120	7.48	4
7.49	786.667	7.49	126.667	7.49	2.66667
7.5	806.667	7.5	106.667	7.5	3.11111
7.51	900	7.51	133.333	7.51	2.22222
7.52	833.333	7.52	66.6667	7.52	2.88889
7.53	966.667	7.53	73.3333	7.53	4.22223
7.54	926.667	7.54	60	7.54	3.33333
7.55	933.333	7.55	66.6667	7.55	3.55557
7.56	860	7.56	66.6667	7.56	3.11111
7.57	820	7.57	113.333	7.57	4
7.58	986.667	7.58	106.667	7.58	5.33333
7.59	1046.67	7.59	80	7.59	3.33333
7.6	880	7.6	93.3333	7.6	2.44444
7.61	913.333	7.61	113.333	7.61	4.66667
7.62	1080	7.62	100	7.62	2.44444
7.63	993.333	7.63	86.6667	7.63	2.88889
7.64	1006.67	7.64	113.333	7.64	4.22223
7.65	1053.33	7.65	106.667	7.65	3.33333
7.66	1160	7.66	106.667	7.66	3.11111
7.67	1000	7.67	126.667	7.67	3.77777
7.68	953.333	7.68	40	7.68	3.55557
7.69	1000	7.69	113.333	7.69	4
7.7	1186.67	7.7	86.6667	7.7	3.33333
7.71	1073.33	7.71	113.333	7.71	1.55556
7.72	973.333	7.72	46.6667	7.72	4.44443
7.73	1120	7.73	60	7.73	3.33333
7.74	920	7.74	106.667	7.74	4.8889
7.75	1113.33	7.75	66.6667	7.75	3.33333
7.76	1113.33	7.76	93.3333	7.76	3.77777
7.77	1180	7.77	60	7.77	2.66667
7.78	1160	7.78	100	7.78	7.55557
7.79	1293.33	7.79	86.6667	7.79	3.11111
7.8	1166.67	7.8	113.333	7.8	2.44444
7.81	1266.67	7.81	106.667	7.81	2.88889
7.82	1186.67	7.82	80	7.82	3.55557
7.83	1113.33	7.83	93.3333	7.83	3.11111
7.84	1240	7.84	140	7.84	3.77777
7.85	1040	7.85	80	7.85	3.11111
7.86	1286.67	7.86	126.667	7.86	4.66667
7.87	1253.33	7.87	93.3333	7.87	4.66667
7.88	1180	7.88	100	7.88	2.44444
7.89	1313.33	7.89	73.3333	7.89	5.55557
7.9	1353.33	7.9	160	7.9	3.33333
7.91	1260	7.91	73.3333	7.91	3.11111
7.92	1373.33	7.92	60	7.92	4.44443
7.93	1493.33	7.93	100	7.93	3.55557
7.94	1273.33	7.94	100	7.94	3.11111
7.95	1313.33	7.95	60	7.95	2.88889
7.96	1306.67	7.96	73.3333	7.96	4.22223
7.97	1366.67	7.97	66.6667	7.97	3.55557
7.98	1520	7.98	73.3333	7.98	2.66667
7.99	1286.67	7.99	86.6667	7.99	4.66667
8	1573.33	8	140	8	4.22223
8.01	1386.67	8.01	106.667	8.01	4.22223
8.02	1506.67	8.02	66.6667	8.02	2.88889
8.03	1513.33	8.03	120	8.03	5.1111
8.04	1493.33	8.04	66.6667	8.04	3.11111
8.05	1473.33	8.05	73.3333	8.05	3.11111
8.06	1666.67	8.06	113.333	8.06	3.77777
8.07	1613.33	8.07	120	8.07	2.66667
8.08	1653.33	8.08	113.333	8.08	3.55557
8.09	1606.67	8.09	86.6667	8.09	2.66667
8.1	1553.33	8.1	93.3333	8.1	2.88889
8.11	1760	8.11	80	8.11	3.55557
8.12	1820	8.12	93.3333	8.12	3.33333
8.13	1880	8.13	113.333	8.13	2.44444
8.14	1893.33	8.14	113.333	8.14	4
8.15	1680	8.15	113.333	8.15	4.66667
8.16	1833.33	8.16	86.6667	8.16	3.55557
8.17	1933.33	8.17	100	8.17	2.88889
8.18	1713.33	8.18	93.3333	8.18	4.44443
8.19	1633.33	8.19	126.667	8.19	3.11111
8.2	1993.33	8.2	106.667	8.2	4
8.21	1666.67	8.21	106.667	8.21	3.77777
8.22	2066.67	8.22	80	8.22	3.11111
8.23	1873.33	8.23	140	8.23	3.77777
8.24	1933.33	8.24	73.3333	8.24	3.77777
8.25	2000	8.25	60	8.25	3.11111
8.26	2066.67	8.26	80	8.26	2.44444
8.27	1886.67	8.27	106.667	8.27	3.77777
8.28	2020	8.28	140	8.28	2.22222
8.29	2033.33	8.29	66.6667	8.29	1.77778
8.3	2053.33	8.3	106.667	8.3	3.11111
8.31	2440	8.31	80	8.31	3.77777
8.32	2453.33	8.32	133.333	8.32	3.11111
8.33	2353.33	8.33	86.6667	8.33	4.22223
8.34	2340	8.34	86.6667	8.34	4
8.35	2513.33	8.35	53.3333	8.35	2.66667
8.36	2246.67	8.36	93.3333	8.36	4
8.37	2400	8.37	100	8.37	4.22223
8.38	2506.67	8.38	93.3333	8.38	2.66667
8.39	2586.67	8.39	93.3333	8.39	4
8.4	2766.67	8.4	86.6667	8.4	3.55557
8.41	2553.33	8.41	146.667	8.41	3.55557
8.42	2680	8.42	93.3333	8.42	5.1111
8.43	2860	8.43	100	8.43	4.22223
8.44	2753.33	8.44	120	8.44	4
8.45	3000	8.45	160	8.45	2.22222
8.46	2733.33	8.46	160	8.46	2.66667
8.47	3193.33	8.47	160	8.47	4.8889
8.48	3026.67	8.48	160	8.48	2.88889
8.49	3520	8.49	106.667	8.49	3.55557
8.5	3326.67	8.5	113.333	8.5	2.44444
8.51	3513.33	8.51	73.3333	8.51	3.11111
8.52	3380	8.52	100	8.52	2.22222
8.53	3513.33	8.53	106.667	8.53	5.1111
8.54	3593.33	8.54	120	8.54	3.77777
8.55	3420	8.55	86.6667	8.55	2.66667
8.56	4086.67	8.56	73.3333	8.56	3.11111
8.57	3653.33	8.57	73.3333	8.57	5.77777
8.58	3980	8.58	100	8.58	4.66667
8.59	4153.33	8.59	126.667	8.59	3.33333
8.6	3993.33	8.6	93.3333	8.6	3.11111
8.61	4273.33	8.61	93.3333	8.61	2.88889
8.62	4293.33	8.62	153.333	8.62	3.33333
8.63	4026.67	8.63	106.667	8.63	5.33333
8.64	4300	8.64	106.667	8.64	2.22222
8.65	4346.67	8.65	140	8.65	3.33333
8.66	4440	8.66	100	8.66	2
8.67	4820	8.67	106.667	8.67	4
8.68	4980	8.68	106.667	8.68	3.33333
8.69	4900	8.69	100	8.69	3.55557
8.7	4640	8.7	106.667	8.7	4
8.71	4773.33	8.71	113.333	8.71	5.1111
8.72	5026.67	8.72	100	8.72	2.66667
8.73	5606.67	8.73	106.667	8.73	3.77777
8.74	5493.33	8.74	106.667	8.74	4.66667
8.75	5473.33	8.75	86.6667	8.75	2.88889
8.76	5760	8.76	140	8.76	4.66667
8.77	5660	8.77	106.667	8.77	4
8.78	5240	8.78	60	8.78	5.1111
8.79	5840	8.79	140	8.79	2.88889
8.8	5893.33	8.8	140	8.8	3.77777
8.81	6193.33	8.81	120	8.81	3.33333
8.82	5786.67	8.82	106.667	8.82	2.66667
8.83	6253.33	8.83	106.667	8.83	3.11111
8.84	6300	8.84	66.6667	8.84	3.55557
8.85	6086.67	8.85	106.667	8.85	4
8.86	6080	8.86	113.333	8.86	2.66667
8.87	6186.67	8.87	113.333	8.87	3.33333
8.88	6526.67	8.88	140	8.88	3.11111
8.89	6486.67	8.89	100	8.89	4.8889
8.9	6473.33	8.9	193.333	8.9	2.44444
8.91	6593.33	8.91	66.6667	8.91	2.22222
8.92	6393.33	8.92	86.6667	8.92	3.77777
8.93	6780	8.93	173.333	8.93	4.22223
8.94	6406.67	8.94	126.667	8.94	5.33333
8.95	6560	8.95	73.3333	8.95	4.44443
8.96	6393.33	8.96	180	8.96	3.11111
8.97	6786.67	8.97	80	8.97	4.66667
8.98	6826.67	8.98	153.333	8.98	2.88889
8.99	6493.33	8.99	86.6667	8.99	4
9	6146.67	9	113.333	9	2.44444
9.01	6253.33	9.01	153.333	9.01	3.33333
9.02	6880	9.02	113.333	9.02	4.66667
9.03	6660	9.03	100	9.03	3.77777
9.04	6406.67	9.04	133.333	9.04	4.66667
9.05	6540	9.05	160	9.05	3.33333
9.06	6800	9.06	120	9.06	4.44443
9.07	6573.33	9.07	173.333	9.07	2.22222
9.08	6586.67	9.08	106.667	9.08	3.33333
9.09	6506.67	9.09	133.333	9.09	2.88889
9.1	6226.67	9.1	126.667	9.1	4.22223
9.11	6406.67	9.11	113.333	9.11	3.77777
9.12	6246.67	9.12	140	9.12	3.11111
9.13	6493.33	9.13	153.333	9.13	2.44444
9.14	6073.33	9.14	140	9.14	2.66667
9.15	6480	9.15	140	9.15	4.22223
9.16	6386.67	9.16	133.333	9.16	2.88889
9.17	6166.67	9.17	146.667	9.17	2.66667
9.18	6080	9.18	100	9.18	3.11111
9.19	6060	9.19	120	9.19	2.44444
9.2	5760	9.2	186.667	9.2	3.11111
9.21	5793.33	9.21	146.667	9.21	3.33333
9.22	6233.33	9.22	126.667	9.22	3.11111
9.23	5760	9.23	153.333	9.23	3.55557
9.24	5646.67	9.24	120	9.24	4.66667
9.25	5946.67	9.25	200	9.25	4
9.26	5820	9.26	193.333	9.26	3.33333
9.27	5893.33	9.27	140	9.27	4.22223
9.28	5866.67	9.28	100	9.28	2.88889
9.29	5760	9.29	133.333	9.29	4.22223
9.3	5280	9.3	146.667	9.3	3.11111
9.31	5700	9.31	113.333	9.31	3.11111
9.32	5493.33	9.32	126.667	9.32	3.55557
9.33	5200	9.33	133.333	9.33	4.22223
9.34	5246.67	9.34	93.3333	9.34	2.88889
9.35	5406.67	9.35	153.333	9.35	2.88889
9.36	5346.67	9.36	146.667	9.36	3.55557
9.37	4913.33	9.37	153.333	9.37	2.88889
9.38	5166.67	9.38	220	9.38	4.22223
9.39	5280	9.39	146.667	9.39	2.88889
9.4	5433.33	9.4	166.667	9.4	2.66667
9.41	5066.67	9.41	153.333	9.41	3.33333
9.42	5313.33	9.42	113.333	9.42	3.33333
9.43	5100	9.43	160	9.43	2.66667
9.44	5226.67	9.44	93.3333	9.44	5.1111
9.45	4726.67	9.45	180	9.45	3.11111
9.46	4840	9.46	133.333	9.46	2.44444
9.47	4886.67	9.47	140	9.47	3.55557
9.48	4620	9.48	226.667	9.48	2.22222
9.49	4280	9.49	120	9.49	3.33333
9.5	4606.67	9.5	86.6667	9.5	1.77778
9.51	4500	9.51	166.667	9.51	6.44443
9.52	4306.67	9.52	100	9.52	2.66667
9.53	4066.67	9.53	193.333	9.53	1.77778
9.54	4006.67	9.54	133.333	9.54	2.66667
9.55	4166.67	9.55	200	9.55	3.77777
9.56	3973.33	9.56	206.667	9.56	2.88889
9.57	3880	9.57	100	9.57	4.8889
9.58	3680	9.58	133.333	9.58	4
9.59	3860	9.59	206.667	9.59	2.44444
9.6	3760	9.6	160	9.6	3.11111
9.61	3506.67	9.61	146.667	9.61	3.33333
9.62	3606.67	9.62	80	9.62	2.44444
9.63	3420	9.63	106.667	9.63	3.33333
9.64	3460	9.64	253.333	9.64	4.22223
9.65	3306.67	9.65	140	9.65	3.77777
9.66	3526.67	9.66	146.667	9.66	4.44443
9.67	3113.33	9.67	166.667	9.67	3.55557
9.68	3253.33	9.68	93.3333	9.68	2.44444
9.69	3040	9.69	186.667	9.69	5.1111
9.7	2940	9.7	126.667	9.7	3.33333
9.71	3153.33	9.71	186.667	9.71	2.22222
9.72	2846.67	9.72	86.6667	9.72	2.88889
9.73	2960	9.73	166.667	9.73	2
9.74	2760	9.74	166.667	9.74	5.55557
9.75	2693.33	9.75	180	9.75	4.22223
9.76	2493.33	9.76	166.667	9.76	3.33333
9.77	2680	9.77	160	9.77	2.44444
9.78	2520	9.78	200	9.78	4.22223
9.79	2420	9.79	173.333	9.79	2
9.8	2240	9.8	173.333	9.8	2.44444
9.81	2333.33	9.81	180	9.81	1.33333
9.82	2046.67	9.82	133.333	9.82	1.77778
9.83	2180	9.83	253.333	9.83	4.22223
9.84	2140	9.84	220	9.84	3.33333
9.85	2293.33	9.85	180	9.85	3.11111
9.86	2040	9.86	226.667	9.86	3.11111
9.87	2106.67	9.87	200	9.87	3.33333
9.88	1860	9.88	266.667	9.88	4.22223
9.89	1906.67	9.89	140	9.89	1.77778
9.9	1933.33	9.9	186.667	9.9	4
9.91	1806.67	9.91	273.333	9.91	2.22222
9.92	1880	9.92	166.667	9.92	3.11111
9.93	1966.67	9.93	200	9.93	2.88889
9.94	1946.67	9.94	213.333	9.94	3.55557
9.95	1826.67	9.95	226.667	9.95	4.44443
9.96	1866.67	9.96	200	9.96	2.44444
9.97	1626.67	9.97	166.667	9.97	3.77777
9.98	1486.67	9.98	200	9.98	2.44444
9.99	1700	9.99	166.667	9.99	3.33333
10	1546.67	10	140	10	5.1111
10.01	1533.33	10.01	160	10.01	2.66667
10.02	1593.33	10.02	286.667	10.02	2.44444
10.03	1700	10.03	220	10.03	2.44444
10.04	1566.67	10.04	186.667	10.04	3.11111
10.05	1526.67	10.05	206.667	10.05	2.66667
10.06	1500	10.06	260	10.06	3.33333
10.07	1713.33	10.07	213.333	10.07	2.66667
10.08	1473.33	10.08	246.667	10.08	4
10.09	1406.67	10.09	180	10.09	3.11111
10.1	1380	10.1	300	10.1	2
10.11	1593.33	10.11	180	10.11	3.11111
10.12	1226.67	10.12	213.333	10.12	2
10.13	1300	10.13	280	10.13	3.55557
10.14	1306.67	10.14	200	10.14	2.44444
10.15	1273.33	10.15	153.333	10.15	4
10.16	1393.33	10.16	246.667	10.16	3.33333
10.17	1140	10.17	293.333	10.17	3.33333
10.18	1253.33	10.18	233.333	10.18	3.11111
10.19	1220	10.19	220	10.19	2.66667
10.2	1226.67	10.2	266.667	10.2	4.66667
10.21	1313.33	10.21	213.333	10.21	2.44444
10.22	1233.33	10.22	120	10.22	3.11111
10.23	1160	10.23	193.333	10.23	2.22222
10.24	1266.67	10.24	280	10.24	3.77777
10.25	1126.67	10.25	173.333	10.25	2.22222
10.26	1113.33	10.26	246.667	10.26	2.66667
10.27	1240	10.27	200	10.27	3.11111
10.28	1213.33	10.28	260	10.28	3.77777
10.29	1306.67	10.29	326.667	10.29	2
10.3	1060	10.3	233.333	10.3	2.88889
10.31	1160	10.31	266.667	10.31	2
10.32	1180	10.32	260	10.32	3.11111
10.33	1013.33	10.33	353.333	10.33	2.66667
10.34	1133.33	10.34	280	10.34	2.88889
10.35	1146.67	10.35	326.667	10.35	2.66667
10.36	1120	10.36	260	10.36	3.11111
10.37	1080	10.37	340	10.37	2.44444
10.38	1040	10.38	246.667	10.38	5.1111
10.39	1093.33	10.39	326.667	10.39	2.44444
10.4	1066.67	10.4	300	10.4	3.11111
10.41	933.333	10.41	360	10.41	4
10.42	1053.33	10.42	420	10.42	2.66667
10.43	1040	10.43	313.333	10.43	3.33333
10.44	1086.67	10.44	400	10.44	2.44444
10.45	900	10.45	473.333	10.45	2.88889
10.46	1006.67	10.46	326.667	10.46	3.33333
10.47	960	10.47	346.667	10.47	4.22223
10.48	833.333	10.48	346.667	10.48	2.88889
10.49	1013.33	10.49	433.333	10.49	3.33333
10.5	1000	10.5	340	10.5	3.33333
10.51	946.667	10.51	406.667	10.51	2.22222
10.52	960	10.52	340	10.52	1.55556
10.53	933.333	10.53	400	10.53	3.55557
10.54	1100	10.54	293.333	10.54	3.11111
10.55	886.667	10.55	306.667	10.55	5.33333
10.56	766.667	10.56	313.333	10.56	2.44444
10.57	986.667	10.57	273.333	10.57	2.44444
10.58	913.333	10.58	353.333	10.58	2.66667
10.59	886.667	10.59	353.333	10.59	3.11111
10.6	946.667	10.6	320	10.6	2.66667
10.61	906.667	10.61	333.333	10.61	1.77778
10.62	820	10.62	413.333	10.62	2.66667
10.63	873.333	10.63	360	10.63	3.11111
10.64	880	10.64	520	10.64	2.44444
10.65	906.667	10.65	486.667	10.65	2.88889
10.66	966.667	10.66	466.667	10.66	2.88889
10.67	833.333	10.67	406.667	10.67	3.33333
10.68	1033.33	10.68	366.667	10.68	4.66667
10.69	920	10.69	326.667	10.69	2.44444
10.7	906.667	10.7	333.333	10.7	2.66667
10.71	833.333	10.71	313.333	10.71	3.55557
10.72	1000	10.72	373.333	10.72	2.22222
10.73	886.667	10.73	366.667	10.73	4
10.74	846.667	10.74	400	10.74	1.77778
10.75	780	10.75	346.667	10.75	3.33333
10.76	906.667	10.76	506.667	10.76	3.33333
10.77	706.667	10.77	373.333	10.77	2
10.78	740	10.78	406.667	10.78	3.33333
10.79	746.667	10.79	400	10.79	2
10.8	760	10.8	413.333	10.8	2.88889
10.81	733.333	10.81	480	10.81	2.22222
10.82	880	10.82	373.333	10.82	2
10.83	833.333	10.83	406.667	10.83	2.22222
10.84	740	10.84	353.333	10.84	2.22222
10.85	920	10.85	380	10.85	2.66667
10.86	840	10.86	406.667	10.86	1.11111
10.87	866.667	10.87	366.667	10.87	4.22223
10.88	813.333	10.88	406.667	10.88	3.33333
10.89	820	10.89	446.667	10.89	2.22222
10.9	826.667	10.9	326.667	10.9	2.44444
10.91	713.333	10.91	426.667	10.91	3.33333
10.92	900	10.92	486.667	10.92	3.33333
10.93	813.333	10.93	440	10.93	2.66667
10.94	740	10.94	406.667	10.94	3.11111
10.95	886.667	10.95	366.667	10.95	1.33333
10.96	693.333	10.96	420	10.96	3.33333
10.97	853.333	10.97	473.333	10.97	2.66667
10.98	680	10.98	340	10.98	3.11111
10.99	793.333	10.99	406.667	10.99	1.33333
11	733.333	11	433.333	11	3.33333
11.01	860	11.01	433.333	11.01	1.55556
11.02	606.667	11.02	446.667	11.02	4.22223
11.03	666.667	11.03	466.667	11.03	2.44444
11.04	706.667	11.04	486.667	11.04	2
11.05	873.333	11.05	486.667	11.05	2
11.06	793.333	11.06	446.667	11.06	3.55557
11.07	893.333	11.07	393.333	11.07	2.88889
11.08	760	11.08	446.667	11.08	2.88889
11.09	800	11.09	373.333	11.09	4.8889
11.1	700	11.1	393.333	11.1	2
11.11	646.667	11.11	400	11.11	2.22222
11.12	800	11.12	493.333	11.12	2.66667
11.13	746.667	11.13	366.667	11.13	3.55557
11.14	713.333	11.14	520	11.14	2.44444
11.15	800	11.15	373.333	11.15	3.33333
11.16	833.333	11.16	493.333	11.16	2.66667
11.17	806.667	11.17	460	11.17	3.33333
11.18	700	11.18	473.333	11.18	4
11.19	753.333	11.19	526.667	11.19	3.77777
11.2	720	11.2	433.333	11.2	2.22222
11.21	760	11.21	393.333	11.21	2.66667
11.22	806.667	11.22	406.667	11.22	2.44444
11.23	773.333	11.23	386.667	11.23	2.88889
11.24	886.667	11.24	433.333	11.24	2.88889
11.25	780	11.25	333.333	11.25	2.88889
11.26	780	11.26	386.667	11.26	3.11111
11.27	706.667	11.27	406.667	11.27	2.88889
11.28	800	11.28	340	11.28	3.33333
11.29	660	11.29	300	11.29	2.88889
11.3	826.667	11.3	400	11.3	1.77778
11.31	773.333	11.31	360	11.31	2.66667
11.32	720	11.32	406.667	11.32	2.44444
11.33	686.667	11.33	446.667	11.33	3.77777
11.34	646.667	11.34	333.333	11.34	2.88889
11.35	640	11.35	400	11.35	2.22222
11.36	673.333	11.36	446.667	11.36	3.55557
11.37	680	11.37	440	11.37	2.22222
11.38	700	11.38	466.667	11.38	3.33333
11.39	786.667	11.39	360	11.39	2.66667
11.4	820	11.4	333.333	11.4	3.33333
11.41	633.333	11.41	333.333	11.41	2.44444
11.42	760	11.42	286.667	11.42	3.11111
11.43	740	11.43	406.667	11.43	3.11111
11.44	700	11.44	346.667	11.44	2.66667
11.45	646.667	11.45	293.333	11.45	2.88889
11.46	700	11.46	393.333	11.46	3.33333
11.47	700	11.47	373.333	11.47	2.44444
11.48	753.333	11.48	393.333	11.48	2.66667
11.49	746.667	11.49	300	11.49	2.44444
11.5	673.333	11.5	386.667	11.5	2.44444
11.51	666.667	11.51	340	11.51	4.22223
11.52	706.667	11.52	406.667	11.52	2.44444
11.53	626.667	11.53	400	11.53	3.33333
11.54	620	11.54	300	11.54	2.66667
11.55	606.667	11.55	253.333	11.55	2.44444
11.56	813.333	11.56	360	11.56	2.66667
11.57	653.333	11.57	353.333	11.57	3.11111
11.58	693.333	11.58	440	11.58	3.11111
11.59	653.333	11.59	233.333	11.59	2.88889
11.6	793.333	11.6	373.333	11.6	3.77777
11.61	653.333	11.61	266.667	11.61	2.22222
11.62	660	11.62	333.333	11.62	2.22222
11.63	826.667	11.63	260	11.63	3.11111
11.64	573.333	11.64	240	11.64	1.33333
11.65	546.667	11.65	300	11.65	2.66667
11.66	653.333	11.66	340	11.66	2.88889
11.67	680	11.67	300	11.67	3.77777
11.68	680	11.68	306.667	11.68	1.77778
11.69	720	11.69	333.333	11.69	3.55557
11.7	733.333	11.7	260	11.7	3.55557
11.71	546.667	11.71	346.667	11.71	3.33333
11.72	686.667	11.72	326.667	11.72	3.77777
11.73	653.333	11.73	320	11.73	3.33333
11.74	606.667	11.74	286.667	11.74	4.66667
11.75	600	11.75	273.333	11.75	3.77777
11.76	733.333	11.76	220	11.76	3.11111
11.77	633.333	11.77	300	11.77	3.55557
11.78	600	11.78	240	11.78	4
11.79	693.333	11.79	180	11.79	3.11111
11.8	560	11.8	240	11.8	2.22222
11.81	773.333	11.81	260	11.81	5.1111
11.82	613.333	11.82	273.333	11.82	4
11.83	586.667	11.83	286.667	11.83	4
11.84	706.667	11.84	273.333	11.84	4.8889
11.85	773.333	11.85	246.667	11.85	2.88889
11.86	680	11.86	233.333	11.86	4.8889
11.87	580	11.87	320	11.87	3.77777
11.88	646.667	11.88	206.667	11.88	4.44443
11.89	660	11.89	333.333	11.89	2.88889
11.9	760	11.9	353.333	11.9	2.88889
11.91	680	11.91	186.667	11.91	4.44443
11.92	713.333	11.92	226.667	11.92	3.33333
11.93	600	11.93	346.667	11.93	2.66667
11.94	706.667	11.94	206.667	11.94	4.22223
11.95	720	11.95	326.667	11.95	2.88889
11.96	600	11.96	200	11.96	5.55557
11.97	626.667	11.97	260	11.97	4.66667
11.98	680	11.98	266.667	11.98	2.66667
11.99	686.667	11.99	273.333	11.99	4.22223
12	620	12	273.333	12	5.33333
12.01	713.333	12.01	246.667	12.01	2.44444
12.02	760	12.02	273.333	12.02	4.66667
12.03	773.333	12.03	240	12.03	5.33333
12.04	653.333	12.04	226.667	12.04	2.88889
12.05	840	12.05	286.667	12.05	3.55557
12.06	706.667	12.06	160	12.06	3.33333
12.07	740	12.07	206.667	12.07	5.77777
12.08	633.333	12.08	300	12.08	4.44443
12.09	746.667	12.09	213.333	12.09	4.22223
12.1	733.333	12.1	193.333	12.1	3.11111
12.11	660	12.11	226.667	12.11	3.11111
12.12	820	12.12	173.333	12.12	4.66667
12.13	760	12.13	226.667	12.13	3.55557
12.14	680	12.14	273.333	12.14	4
12.15	626.667	12.15	233.333	12.15	4.22223
12.16	680	12.16	213.333	12.16	5.55557
12.17	800	12.17	260	12.17	3.11111
12.18	813.333	12.18	220	12.18	5.55557
12.19	740	12.19	220	12.19	4.22223
12.2	773.333	12.2	220	12.2	4.8889
12.21	753.333	12.21	206.667	12.21	6
12.22	813.333	12.22	180	12.22	4.8889
12.23	800	12.23	206.667	12.23	4
12.24	833.333	12.24	200	12.24	7.1111
12.25	766.667	12.25	220	12.25	6.8889
12.26	786.667	12.26	240	12.26	4.8889
12.27	860	12.27	286.667	12.27	5.55557
12.28	906.667	12.28	133.333	12.28	8
12.29	766.667	12.29	200	12.29	5.55557
12.3	860	12.3	213.333	12.3	4
12.31	926.667	12.31	153.333	12.31	4.8889
12.32	993.333	12.32	166.667	12.32	5.1111
12.33	940	12.33	173.333	12.33	4.44443
12.34	1100	12.34	186.667	12.34	6.22223
12.35	1060	12.35	260	12.35	9.33333
12.36	1006.67	12.36	240	12.36	7.33333
12.37	1166.67	12.37	180	12.37	5.77777
12.38	1293.33	12.38	260	12.38	7.55557
12.39	980	12.39	213.333	12.39	8
12.4	1140	12.4	153.333	12.4	7.55557
12.41	1246.67	12.41	213.333	12.41	5.55557
12.42	1100	12.42	246.667	12.42	8.66667
12.43	1080	12.43	133.333	12.43	7.33333
12.44	946.667	12.44	186.667	12.44	7.55557
12.45	986.667	12.45	186.667	12.45	8.66667
12.46	846.667	12.46	106.667	12.46	8.22223
12.47	866.667	12.47	233.333	12.47	11.5556
12.48	826.667	12.48	226.667	12.48	14.4444
12.49	880	12.49	166.667	12.49	9.1111
12.5	720	12.5	260	12.5	9.77777
12.51	693.333	12.51	240	12.51	14
12.52	653.333	12.52	153.333	12.52	12.6667
12.53	686.667	12.53	206.667	12.53	9.1111
12.54	846.667	12.54	193.333	12.54	9.55557
12.55	746.667	12.55	253.333	12.55	9.1111
12.56	893.333	12.56	126.667	12.56	8.66667
12.57	766.667	12.57	186.667	12.57	8.8889
12.58	793.333	12.58	246.667	12.58	8
12.59	653.333	12.59	193.333	12.59	6.44443
12.6	760	12.6	200	12.6	7.77777
12.61	713.333	12.61	146.667	12.61	6.44443
12.62	546.667	12.62	180	12.62	5.55557
12.63	786.667	12.63	193.333	12.63	6.66667
12.64	686.667	12.64	160	12.64	5.77777
12.65	720	12.65	180	12.65	5.77777
12.66	773.333	12.66	206.667	12.66	4.22223
12.67	633.333	12.67	200	12.67	2.66667
12.68	546.667	12.68	120	12.68	3.33333
12.69	593.333	12.69	206.667	12.69	4
12.7	580	12.7	133.333	12.7	3.33333
12.71	666.667	12.71	220	12.71	4
12.72	540	12.72	260	12.72	3.55557
12.73	573.333	12.73	206.667	12.73	3.77777
12.74	646.667	12.74	166.667	12.74	5.77777
12.75	666.667	12.75	146.667	12.75	5.33333
12.76	500	12.76	146.667	12.76	3.77777
12.77	653.333	12.77	193.333	12.77	4
12.78	680	12.78	180	12.78	3.77777
12.79	713.333	12.79	186.667	12.79	3.55557
12.8	593.333	12.8	213.333	12.8	4.44443
12.81	533.333	12.81	140	12.81	3.11111
12.82	533.333	12.82	166.667	12.82	3.33333
12.83	533.333	12.83	173.333	12.83	4
12.84	600	12.84	160	12.84	3.77777
12.85	533.333	12.85	153.333	12.85	4.8889
12.86	626.667	12.86	146.667	12.86	2.22222
12.87	600	12.87	146.667	12.87	3.33333
12.88	686.667	12.88	180	12.88	3.33333
12.89	586.667	12.89	173.333	12.89	2.66667
12.9	640	12.9	186.667	12.9	2.44444
12.91	560	12.91	146.667	12.91	2.22222
12.92	626.667	12.92	146.667	12.92	4.8889
12.93	533.333	12.93	120	12.93	4
12.94	500	12.94	213.333	12.94	3.33333
12.95	620	12.95	146.667	12.95	3.11111
12.96	593.333	12.96	113.333	12.96	4.8889
12.97	646.667	12.97	140	12.97	2.66667
12.98	573.333	12.98	120	12.98	3.55557
12.99	593.333	12.99	166.667	12.99	2.44444
13	606.667	13	193.333	13	3.33333
13.01	480	13.01	106.667	13.01	3.77777
13.02	533.333	13.02	93.3333	13.02	2.44444
13.03	520	13.03	153.333	13.03	3.33333
13.04	593.333	13.04	73.3333	13.04	4.44443
13.05	513.333	13.05	153.333	13.05	2.88889
13.06	446.667	13.06	153.333	13.06	2.22222
13.07	773.333	13.07	140	13.07	2.88889
13.08	520	13.08	106.667	13.08	2.88889
13.09	553.333	13.09	193.333	13.09	2.66667
13.1	473.333	13.1	100	13.1	4.66667
13.11	500	13.11	106.667	13.11	2.66667
13.12	546.667	13.12	140	13.12	3.77777
13.13	633.333	13.13	200	13.13	1.55556
13.14	666.667	13.14	80	13.14	3.11111
13.15	546.667	13.15	200	13.15	2.66667
13.16	566.667	13.16	100	13.16	5.55557
13.17	513.333	13.17	140	13.17	3.11111
13.18	566.667	13.18	126.667	13.18	4.8889
13.19	580	13.19	100	13.19	2.22222
13.2	626.667	13.2	153.333	13.2	1.77778
13.21	546.667	13.21	66.6667	13.21	2.44444
13.22	720	13.22	86.6667	13.22	3.11111
13.23	526.667	13.23	113.333	13.23	4
13.24	566.667	13.24	160	13.24	3.11111
13.25	620	13.25	93.3333	13.25	1.11111
13.26	473.333	13.26	73.3333	13.26	4.22223
13.27	586.667	13.27	126.667	13.27	3.33333
13.28	620	13.28	126.667	13.28	2.88889
13.29	573.333	13.29	146.667	13.29	2
13.3	593.333	13.3	120	13.3	2.44444
13.31	593.333	13.31	180	13.31	4
13.32	573.333	13.32	80	13.32	2.22222
13.33	606.667	13.33	153.333	13.33	2.44444
13.34	533.333	13.34	113.333	13.34	4
13.35	653.333	13.35	126.667	13.35	3.77777
13.36	613.333	13.36	166.667	13.36	4.44443
13.37	573.333	13.37	126.667	13.37	2
13.38	533.333	13.38	153.333	13.38	2.66667
13.39	673.333	13.39	80	13.39	3.55557
13.4	613.333	13.4	60	13.4	2.66667
13.41	553.333	13.41	126.667	13.41	2.44444
13.42	606.667	13.42	126.667	13.42	3.33333
13.43	500	13.43	126.667	13.43	3.77777
13.44	566.667	13.44	80	13.44	2
13.45	600	13.45	86.6667	13.45	2.44444
13.46	580	13.46	133.333	13.46	4
13.47	626.667	13.47	106.667	13.47	2.44444
13.48	466.667	13.48	93.3333	13.48	2.88889
13.49	553.333	13.49	160	13.49	2.88889
13.5	613.333	13.5	120	13.5	3.77777
13.51	540	13.51	166.667	13.51	3.11111
13.52	453.333	13.52	106.667	13.52	4.44443
13.53	593.333	13.53	86.6667	13.53	3.11111
13.54	553.333	13.54	133.333	13.54	2.66667
13.55	486.667	13.55	113.333	13.55	2.44444
13.56	586.667	13.56	166.667	13.56	2.22222
13.57	613.333	13.57	126.667	13.57	2.44444
13.58	600	13.58	113.333	13.58	2.44444
13.59	533.333	13.59	166.667	13.59	3.33333
13.6	573.333	13.6	140	13.6	3.55557
13.61	573.333	13.61	113.333	13.61	4.22223
13.62	486.667	13.62	60	13.62	2.22222
13.63	620	13.63	153.333	13.63	2.44444
13.64	520	13.64	86.6667	13.64	4.44443
13.65	513.333	13.65	113.333	13.65	2.66667
13.66	500	13.66	193.333	13.66	3.11111
13.67	520	13.67	126.667	13.67	1.77778
13.68	500	13.68	113.333	13.68	4.66667
13.69	566.667	13.69	153.333	13.69	1.77778
13.7	520	13.7	113.333	13.7	2.66667
13.71	440	13.71	106.667	13.71	4.66667
13.72	540	13.72	133.333	13.72	2.88889
13.73	406.667	13.73	153.333	13.73	1.77778
13.74	446.667	13.74	133.333	13.74	2.22222
13.75	553.333	13.75	113.333	13.75	2.66667
13.76	600	13.76	100	13.76	2.66667
13.77	540	13.77	53.3333	13.77	2.22222
13.78	606.667	13.78	160	13.78	2.88889
13.79	533.333	13.79	113.333	13.79	2.88889
13.8	553.333	13.8	86.6667	13.8	2.44444
13.81	646.667	13.81	106.667	13.81	3.77777
13.82	580	13.82	80	13.82	2.66667
13.83	540	13.83	100	13.83	2.22222
13.84	573.333	13.84	106.667	13.84	3.33333
13.85	466.667	13.85	93.3333	13.85	3.11111
13.86	640	13.86	106.667	13.86	2.22222
13.87	566.667	13.87	120	13.87	2.66667
13.88	546.667	13.88	113.333	13.88	2.88889
13.89	626.667	13.89	93.3333	13.89	1.55556
13.9	600	13.9	93.3333	13.9	2.88889
13.91	473.333	13.91	93.3333	13.91	2.66667
13.92	406.667	13.92	126.667	13.92	2.44444
13.93	600	13.93	80	13.93	3.33333
13.94	606.667	13.94	73.3333	13.94	3.33333
13.95	593.333	13.95	80	13.95	2.88889
13.96	593.333	13.96	133.333	13.96	3.11111
13.97	653.333	13.97	93.3333	13.97	1.55556
13.98	466.667	13.98	106.667	13.98	3.77777
13.99	500	13.99	113.333	13.99	3.33333
14	466.667	14	140	14	2.66667
14.01	566.667	14.01	146.667	14.01	2
14.02	526.667	14.02	86.6667	14.02	3.55557
14.03	566.667	14.03	126.667	14.03	1.77778
14.04	513.333	14.04	60	14.04	1.33333
14.05	540	14.05	86.6667	14.05	2.88889
14.06	513.333	14.06	100	14.06	2.66667
14.07	440	14.07	126.667	14.07	2.22222
14.08	500	14.08	106.667	14.08	2.44444
14.09	573.333	14.09	126.667	14.09	1.33333
14.1	480	14.1	86.6667	14.1	2.22222
14.11	446.667	14.11	120	14.11	1.33333
14.12	440	14.12	133.333	14.12	1.77778
14.13	580	14.13	66.6667	14.13	2
14.14	473.333	14.14	153.333	14.14	1.11111
14.15	553.333	14.15	153.333	14.15	3.33333
14.16	600	14.16	80	14.16	2.66667
14.17	480	14.17	106.667	14.17	3.11111
14.18	680	14.18	66.6667	14.18	2.44444
14.19	533.333	14.19	80	14.19	3.11111
14.2	506.667	14.2	80	14.2	1.55556
14.21	593.333	14.21	113.333	14.21	2.88889
14.22	506.667	14.22	120	14.22	2.66667
14.23	520	14.23	120	14.23	3.11111
14.24	566.667	14.24	86.6667	14.24	2.22222
14.25	500	14.25	80	14.25	1.77778
14.26	540	14.26	120	14.26	2.88889
14.27	580	14.27	120	14.27	2.44444
14.28	453.333	14.28	73.3333	14.28	2.66667
14.29	713.333	14.29	126.667	14.29	1.55556
14.3	666.667	14.3	86.6667	14.3	2.66667
14.31	573.333	14.31	106.667	14.31	2.66667
14.32	520	14.32	106.667	14.32	2.88889
14.33	540	14.33	86.6667	14.33	1.77778
14.34	593.333	14.34	120	14.34	1.33333
14.35	520	14.35	80	14.35	2
14.36	526.667	14.36	86.6667	14.36	2.22222
14.37	526.667	14.37	100	14.37	2.44444
14.38	606.667	14.38	86.6667	14.38	1.55556
14.39	566.667	14.39	133.333	14.39	3.55557
14.4	500	14.4	93.3333	14.4	2
14.41	513.333	14.41	106.667	14.41	2.44444
14.42	566.667	14.42	173.333	14.42	3.11111
14.43	520	14.43	113.333	14.43	2.44444
14.44	580	14.44	93.3333	14.44	1.77778
14.45	580	14.45	120	14.45	2.44444
14.46	513.333	14.46	106.667	14.46	2.44444
14.47	573.333	14.47	140	14.47	2
14.48	706.667	14.48	126.667	14.48	2.44444
14.49	500	14.49	66.6667	14.49	1.33333
14.5	520	14.5	126.667	14.5	1.11111
14.51	566.667	14.51	86.6667	14.51	2.22222
14.52	453.333	14.52	93.3333	14.52	2.88889
14.53	566.667	14.53	140	14.53	2.22222
14.54	693.333	14.54	133.333	14.54	4.22223
14.55	506.667	14.55	126.667	14.55	2.22222
14.56	526.667	14.56	80	14.56	2
14.57	520	14.57	80	14.57	1.77778
14.58	500	14.58	120	14.58	2.88889
14.59	586.667	14.59	86.6667	14.59	3.11111
14.6	586.667	14.6	100	14.6	2
14.61	513.333	14.61	106.667	14.61	2.88889
14.62	566.667	14.62	73.3333	14.62	2
14.63	500	14.63	93.3333	14.63	1.55556
14.64	520	14.64	153.333	14.64	1.33333
14.65	500	14.65	153.333	14.65	2.44444
14.66	580	14.66	153.333	14.66	1.77778
14.67	613.333	14.67	166.667	14.67	3.11111
14.68	566.667	14.68	80	14.68	1.55556
14.69	526.667	14.69	106.667	14.69	3.55557
14.7	506.667	14.7	100	14.7	2
14.71	573.333	14.71	66.6667	14.71	2.66667
14.72	400	14.72	73.3333	14.72	2
14.73	520	14.73	86.6667	14.73	2.22222
14.74	533.333	14.74	100	14.74	2.22222
14.75	546.667	14.75	80	14.75	1.55556
14.76	513.333	14.76	73.3333	14.76	3.33333
14.77	553.333	14.77	106.667	14.77	1.11111
14.78	566.667	14.78	113.333	14.78	1.77778
14.79	620	14.79	140	14.79	0.88889
14.8	646.667	14.8	80	14.8	2.22222
14.81	480	14.81	120	14.81	2.22222
14.82	620	14.82	80	14.82	1.11111
14.83	513.333	14.83	80	14.83	2
14.84	573.333	14.84	113.333	14.84	1.11111
14.85	480	14.85	146.667	14.85	2
14.86	613.333	14.86	100	14.86	1.11111
14.87	513.333	14.87	113.333	14.87	1.33333
14.88	500	14.88	80	14.88	1.77778
14.89	433.333	14.89	126.667	14.89	2
14.9	480	14.9	146.667	14.9	2.22222
14.91	566.667	14.91	60	14.91	1.77778
14.92	466.667	14.92	140	14.92	1.55556
14.93	466.667	14.93	66.6667	14.93	1.55556
14.94	593.333	14.94	66.6667	14.94	2.22222
14.95	400	14.95	113.333	14.95	2.22222
14.96	600	14.96	113.333	14.96	2
14.97	646.667	14.97	153.333	14.97	2
14.98	573.333	14.98	120	14.98	1.33333
14.99	526.667	14.99	93.3333	14.99	1.11111
15	573.333	15	133.333	15	1.55556
15.01	646.667	15.01	93.3333	15.01	2.22222
15.02	640	15.02	86.6667	15.02	1.77778
15.03	566.667	15.03	173.333	15.03	1.55556
15.04	633.333	15.04	86.6667	15.04	1.33333
15.05	560	15.05	126.667	15.05	2.44444
15.06	573.333	15.06	66.6667	15.06	2.44444
15.07	506.667	15.07	93.3333	15.07	2.22222
15.08	673.333	15.08	120	15.08	1.55556
15.09	600	15.09	93.3333	15.09	2.88889
15.1	580	15.1	80	15.1	1.55556
15.11	553.333	15.11	100	15.11	1.77778
15.12	546.667	15.12	120	15.12	2.88889
15.13	533.333	15.13	86.6667	15.13	3.33333
15.14	593.333	15.14	66.6667	15.14	2
15.15	600	15.15	120	15.15	1.77778
15.16	566.667	15.16	140	15.16	1.55556
15.17	613.333	15.17	66.6667	15.17	2
15.18	640	15.18	113.333	15.18	0.44444
15.19	646.667	15.19	80	15.19	2
15.2	560	15.2	120	15.2	2.44444
15.21	586.667	15.21	106.667	15.21	2.22222
15.22	520	15.22	86.6667	15.22	2
15.23	640	15.23	106.667	15.23	2.88889
15.24	626.667	15.24	133.333	15.24	2.22222
15.25	613.333	15.25	86.6667	15.25	2.22222
15.26	573.333	15.26	100	15.26	1.33333
15.27	560	15.27	106.667	15.27	2
15.28	680	15.28	126.667	15.28	2.22222
15.29	586.667	15.29	73.3333	15.29	1.77778
15.3	633.333	15.3	33.3333	15.3	1.77778
15.31	513.333	15.31	53.3333	15.31	1.33333
15.32	646.667	15.32	86.6667	15.32	1.11111
15.33	540	15.33	93.3333	15.33	1.77778
15.34	526.667	15.34	100	15.34	0.88889
15.35	533.333	15.35	86.6667	15.35	1.11111
15.36	573.333	15.36	146.667	15.36	2.22222
15.37	473.333	15.37	93.3333	15.37	1.33333
15.38	540	15.38	86.6667	15.38	2.22222
15.39	533.333	15.39	66.6667	15.39	0.88889
15.4	573.333	15.4	93.3333	15.4	2
15.41	613.333	15.41	86.6667	15.41	2.44444
15.42	613.333	15.42	86.6667	15.42	0.88889
15.43	633.333	15.43	140	15.43	2.22222
15.44	580	15.44	100	15.44	2.44444
15.45	560	15.45	133.333	15.45	1.33333
15.46	533.333	15.46	113.333	15.46	1.33333
15.47	573.333	15.47	86.6667	15.47	3.33333
15.48	586.667	15.48	80	15.48	2.88889
15.49	593.333	15.49	80	15.49	0.88889
15.5	593.333	15.5	86.6667	15.5	0.88889
15.51	566.667	15.51	120	15.51	1.55556
15.52	526.667	15.52	120	15.52	1.77778
15.53	533.333	15.53	80	15.53	1.55556
15.54	620	15.54	146.667	15.54	1.77778
15.55	706.667	15.55	113.333	15.55	2
15.56	526.667	15.56	80	15.56	1.11111
15.57	520	15.57	73.3333	15.57	2.44444
15.58	520	15.58	93.3333	15.58	1.55556
15.59	580	15.59	120	15.59	2.44444
15.6	553.333	15.6	80	15.6	2.22222
15.61	500	15.61	126.667	15.61	2
15.62	586.667	15.62	120	15.62	2.44444
15.63	600	15.63	106.667	15.63	2.44444
15.64	593.333	15.64	113.333	15.64	0.88889
15.65	666.667	15.65	100	15.65	1.55556
15.66	566.667	15.66	46.6667	15.66	2
15.67	653.333	15.67	146.667	15.67	2.66667
15.68	606.667	15.68	80	15.68	0.88889
15.69	613.333	15.69	140	15.69	1.77778
15.7	513.333	15.7	73.3333	15.7	1.55556
15.71	793.333	15.71	100	15.71	1.77778
15.72	640	15.72	120	15.72	2.88889
15.73	660	15.73	106.667	15.73	2.88889
15.74	633.333	15.74	106.667	15.74	2
15.75	533.333	15.75	93.3333	15.75	0.66667
15.76	606.667	15.76	66.6667	15.76	1.55556
15.77	553.333	15.77	93.3333	15.77	2
15.78	693.333	15.78	106.667	15.78	3.11111
15.79	633.333	15.79	126.667	15.79	2.44444
15.8	620	15.8	100	15.8	2
15.81	500	15.81	46.6667	15.81	0.66667
15.82	560	15.82	100	15.82	1.55556
15.83	573.333	15.83	133.333	15.83	1.11111
15.84	673.333	15.84	120	15.84	1.33333
15.85	573.333	15.85	100	15.85	1.77778
15.86	660	15.86	133.333	15.86	1.55556
15.87	586.667	15.87	66.6667	15.87	0.66667
15.88	646.667	15.88	133.333	15.88	2.22222
15.89	600	15.89	53.3333	15.89	3.11111
15.9	520	15.9	106.667	15.9	2
15.91	553.333	15.91	93.3333	15.91	2
15.92	546.667	15.92	80	15.92	1.11111
15.93	580	15.93	106.667	15.93	2.22222
15.94	613.333	15.94	100	15.94	1.55556
15.95	513.333	15.95	60	15.95	2.22222
15.96	686.667	15.96	93.3333	15.96	1.33333
15.97	640	15.97	53.3333	15.97	2.44444
15.98	806.667	15.98	80	15.98	2
15.99	646.667	15.99	93.3333	15.99	1.11111
16	713.333	16	120	16	1.77778
16.01	613.333	16.01	173.333	16.01	1.77778
16.02	673.333	16.02	80	16.02	0.66667
16.03	626.667	16.03	146.667	16.03	2.44444
16.04	486.667	16.04	86.6667	16.04	1.33333
16.05	786.667	16.05	100	16.05	1.33333
16.06	540	16.06	80	16.06	2.88889
16.07	686.667	16.07	60	16.07	3.11111
16.08	660	16.08	66.6667	16.08	1.11111
16.09	673.333	16.09	60	16.09	2.44444
16.1	700	16.1	73.3333	16.1	0.88889
16.11	693.333	16.11	73.3333	16.11	1.11111
16.12	573.333	16.12	93.3333	16.12	1.77778
16.13	646.667	16.13	106.667	16.13	2
16.14	613.333	16.14	66.6667	16.14	1.77778
16.15	613.333	16.15	80	16.15	1.55556
16.16	713.333	16.16	140	16.16	1.11111
16.17	653.333	16.17	100	16.17	0.88889
16.18	606.667	16.18	93.3333	16.18	1.11111
16.19	553.333	16.19	93.3333	16.19	2.66667
16.2	593.333	16.2	113.333	16.2	1.55556
16.21	640	16.21	80	16.21	1.55556
16.22	553.333	16.22	106.667	16.22	1.77778
16.23	740	16.23	126.667	16.23	0.88889
16.24	740	16.24	60	16.24	1.33333
16.25	653.333	16.25	73.3333	16.25	1.55556
16.26	620	16.26	86.6667	16.26	2
16.27	606.667	16.27	133.333	16.27	2.66667
16.28	600	16.28	106.667	16.28	1.77778
16.29	666.667	16.29	93.3333	16.29	2.22222
16.3	693.333	16.3	80	16.3	2.88889
16.31	640	16.31	86.6667	16.31	3.33333
16.32	713.333	16.32	106.667	16.32	1.77778
16.33	773.333	16.33	66.6667	16.33	1.33333
16.34	653.333	16.34	86.6667	16.34	1.77778
16.35	753.333	16.35	120	16.35	1.11111
16.36	766.667	16.36	100	16.36	1.77778
16.37	660	16.37	93.3333	16.37	1.77778
16.38	720	16.38	60	16.38	0.88889
16.39	620	16.39	86.6667	16.39	1.55556
16.4	646.667	16.4	80	16.4	2
16.41	733.333	16.41	53.3333	16.41	1.55556
16.42	640	16.42	93.3333	16.42	2.44444
16.43	620	16.43	120	16.43	0.88889
16.44	840	16.44	113.333	16.44	1.33333
16.45	640	16.45	73.3333	16.45	1.77778
16.46	666.667	16.46	113.333	16.46	1.55556
16.47	706.667	16.47	133.333	16.47	1.55556
16.48	653.333	16.48	100	16.48	1.55556
16.49	833.333	16.49	133.333	16.49	1.33333
16.5	660	16.5	153.333	16.5	2.44444
16.51	626.667	16.51	86.6667	16.51	2.88889
16.52	686.667	16.52	106.667	16.52	1.55556
16.53	713.333	16.53	133.333	16.53	1.55556
16.54	686.667	16.54	120	16.54	1.55556
16.55	693.333	16.55	66.6667	16.55	2.22222
16.56	686.667	16.56	126.667	16.56	2.22222
16.57	620	16.57	93.3333	16.57	1.11111
16.58	793.333	16.58	126.667	16.58	1.77778
16.59	720	16.59	113.333	16.59	3.33333
16.6	673.333	16.6	100	16.6	1.77778
16.61	693.333	16.61	106.667	16.61	1.33333
16.62	593.333	16.62	120	16.62	2.66667
16.63	820	16.63	100	16.63	2.22222
16.64	713.333	16.64	126.667	16.64	1.77778
16.65	706.667	16.65	113.333	16.65	1.55556
16.66	733.333	16.66	73.3333	16.66	1.55556
16.67	606.667	16.67	86.6667	16.67	2.22222
16.68	706.667	16.68	120	16.68	1.55556
16.69	720	16.69	126.667	16.69	1.33333
16.7	820	16.7	53.3333	16.7	1.55556
16.71	633.333	16.71	106.667	16.71	0.88889
16.72	646.667	16.72	113.333	16.72	1.11111
16.73	580	16.73	86.6667	16.73	2
16.74	780	16.74	113.333	16.74	1.55556
16.75	726.667	16.75	106.667	16.75	1.11111
16.76	800	16.76	86.6667	16.76	1.77778
16.77	740	16.77	86.6667	16.77	2.44444
16.78	760	16.78	86.6667	16.78	1.55556
16.79	706.667	16.79	106.667	16.79	2.44444
16.8	700	16.8	106.667	16.8	2
16.81	720	16.81	126.667	16.81	3.33333
16.82	733.333	16.82	120	16.82	2.22222
16.83	786.667	16.83	126.667	16.83	0.88889
16.84	873.333	16.84	106.667	16.84	1.33333
16.85	693.333	16.85	106.667	16.85	3.11111
16.86	746.667	16.86	100	16.86	2.44444
16.87	780	16.87	73.3333	16.87	1.77778
16.88	780	16.88	93.3333	16.88	2
16.89	606.667	16.89	93.3333	16.89	2
16.9	713.333	16.9	53.3333	16.9	2.44444
16.91	746.667	16.91	93.3333	16.91	1.55556
16.92	726.667	16.92	160	16.92	2
16.93	746.667	16.93	73.3333	16.93	2.88889
16.94	886.667	16.94	106.667	16.94	1.33333
16.95	713.333	16.95	106.667	16.95	1.11111
16.96	740	16.96	120	16.96	2.66667
16.97	946.667	16.97	106.667	16.97	2.66667
16.98	773.333	16.98	86.6667	16.98	2.44444
16.99	866.667	16.99	73.3333	16.99	2.22222
17	753.333	17	126.667	17	1.55556
17.01	786.667	17.01	93.3333	17.01	2.22222
17.02	840	17.02	66.6667	17.02	2.22222
17.03	740	17.03	126.667	17.03	0.88889
17.04	746.667	17.04	73.3333	17.04	2.22222
17.05	760	17.05	60	17.05	1.55556
17.06	953.333	17.06	106.667	17.06	1.55556
17.07	906.667	17.07	93.3333	17.07	2
17.08	713.333	17.08	140	17.08	2.44444
17.09	766.667	17.09	93.3333	17.09	1.77778
17.1	680	17.1	133.333	17.1	2.44444
17.11	766.667	17.11	100	17.11	1.33333
17.12	820	17.12	46.6667	17.12	2.66667
17.13	666.667	17.13	86.6667	17.13	2
17.14	860	17.14	73.3333	17.14	1.11111
17.15	753.333	17.15	126.667	17.15	2.44444
17.16	880	17.16	53.3333	17.16	0.66667
17.17	826.667	17.17	146.667	17.17	3.33333
17.18	1000	17.18	133.333	17.18	2.66667
17.19	806.667	17.19	113.333	17.19	3.33333
17.2	760	17.2	80	17.2	3.11111
17.21	766.667	17.21	86.6667	17.21	1.11111
17.22	733.333	17.22	126.667	17.22	3.11111
17.23	960	17.23	60	17.23	3.55557
17.24	966.667	17.24	120	17.24	1.77778
17.25	840	17.25	40	17.25	2.44444
17.26	760	17.26	93.3333	17.26	1.77778
17.27	760	17.27	93.3333	17.27	1.55556
17.28	920	17.28	126.667	17.28	2
17.29	826.667	17.29	93.3333	17.29	3.11111
17.3	893.333	17.3	106.667	17.3	2.44444
17.31	760	17.31	126.667	17.31	3.33333
17.32	920	17.32	60	17.32	2.66667
17.33	886.667	17.33	80	17.33	3.55557
17.34	880	17.34	106.667	17.34	2.22222
17.35	820	17.35	73.3333	17.35	3.11111
17.36	946.667	17.36	80	17.36	3.11111
17.37	820	17.37	93.3333	17.37	2.66667
17.38	800	17.38	93.3333	17.38	1.77778
17.39	900	17.39	93.3333	17.39	2
17.4	893.333	17.4	66.6667	17.4	1.77778
17.41	786.667	17.41	93.3333	17.41	2
17.42	960	17.42	133.333	17.42	1.33333
17.43	973.333	17.43	120	17.43	2.44444
17.44	980	17.44	120	17.44	2
17.45	926.667	17.45	166.667	17.45	2.88889
17.46	1060	17.46	100	17.46	1.77778
17.47	893.333	17.47	100	17.47	1.55556
17.48	873.333	17.48	100	17.48	2
17.49	926.667	17.49	113.333	17.49	1.33333
17.5	793.333	17.5	113.333	17.5	4
17.51	953.333	17.51	93.3333	17.51	2.88889
17.52	953.333	17.52	106.667	17.52	2.22222
17.53	886.667	17.53	93.3333	17.53	3.33333
17.54	1020	17.54	93.3333	17.54	3.77777
17.55	1080	17.55	100	17.55	3.11111
17.56	1020	17.56	86.6667	17.56	2.88889
17.57	986.667	17.57	100	17.57	3.33333
17.58	840	17.58	53.3333	17.58	3.11111
17.59	1106.67	17.59	113.333	17.59	2.22222
17.6	833.333	17.6	133.333	17.6	3.33333
17.61	1086.67	17.61	133.333	17.61	4
17.62	893.333	17.62	126.667	17.62	1.55556
17.63	1033.33	17.63	73.3333	17.63	3.11111
17.64	1046.67	17.64	106.667	17.64	2.22222
17.65	800	17.65	80	17.65	2
17.66	1040	17.66	80	17.66	1.33333
17.67	1066.67	17.67	113.333	17.67	1.55556
17.68	973.333	17.68	73.3333	17.68	2.44444
17.69	973.333	17.69	140	17.69	1.55556
17.7	1053.33	17.7	140	17.7	2.66667
17.71	953.333	17.71	113.333	17.71	3.55557
17.72	920	17.72	66.6667	17.72	3.11111
17.73	886.667	17.73	60	17.73	2.22222
17.74	846.667	17.74	120	17.74	3.11111
17.75	1026.67	17.75	146.667	17.75	3.55557
17.76	1146.67	17.76	193.333	17.76	1.77778
17.77	966.667	17.77	106.667	17.77	3.11111
17.78	1160	17.78	80	17.78	2.44444
17.79	946.667	17.79	113.333	17.79	3.33333
17.8	1006.67	17.8	86.6667	17.8	1.77778
17.81	806.667	17.81	133.333	17.81	1.33333
17.82	1086.67	17.82	113.333	17.82	3.11111
17.83	1106.67	17.83	66.6667	17.83	2.66667
17.84	1006.67	17.84	113.333	17.84	1.77778
17.85	1140	17.85	100	17.85	4
17.86	873.333	17.86	73.3333	17.86	2
17.87	1073.33	17.87	100	17.87	3.11111
17.88	933.333	17.88	100	17.88	1.55556
17.89	860	17.89	120	17.89	4.22223
17.9	1033.33	17.9	126.667	17.9	2.44444
17.91	966.667	17.91	73.3333	17.91	2.66667
17.92	1133.33	17.92	86.6667	17.92	1.77778
17.93	1086.67	17.93	153.333	17.93	3.77777
17.94	1040	17.94	106.667	17.94	2.22222
17.95	993.333	17.95	120	17.95	3.11111
17.96	953.333	17.96	66.6667	17.96	3.77777
17.97	1273.33	17.97	106.667	17.97	1.77778
17.98	1140	17.98	106.667	17.98	4.22223
17.99	1133.33	17.99	93.3333	17.99	3.55557
18	1086.67	18	100	18	2.66667
18.01	1013.33	18.01	106.667	18.01	2.66667
18.02	1013.33	18.02	100	18.02	3.33333
18.03	1053.33	18.03	66.6667	18.03	3.33333
18.04	1060	18.04	140	18.04	1.77778
18.05	1126.67	18.05	160	18.05	2.22222
18.06	1080	18.06	100	18.06	4.44443
18.07	1113.33	18.07	80	18.07	2.44444
18.08	966.667	18.08	113.333	18.08	2
18.09	1080	18.09	53.3333	18.09	3.77777
18.1	1073.33	18.1	106.667	18.1	3.11111
18.11	1080	18.11	73.3333	18.11	3.55557
18.12	1093.33	18.12	66.6667	18.12	2
18.13	1180	18.13	100	18.13	2.44444
18.14	966.667	18.14	93.3333	18.14	3.33333
18.15	1040	18.15	133.333	18.15	2.66667
18.16	1100	18.16	126.667	18.16	2.44444
18.17	1106.67	18.17	126.667	18.17	2.22222
18.18	1160	18.18	140	18.18	2
18.19	1200	18.19	93.3333	18.19	2.88889
18.2	953.333	18.2	100	18.2	2.22222
18.21	1186.67	18.21	100	18.21	2.66667
18.22	1033.33	18.22	66.6667	18.22	2.88889
18.23	1133.33	18.23	66.6667	18.23	0.88889
18.24	1053.33	18.24	86.6667	18.24	1.55556
18.25	1046.67	18.25	93.3333	18.25	2
18.26	1140	18.26	86.6667	18.26	4.44443
18.27	1186.67	18.27	120	18.27	2.44444
18.28	1200	18.28	93.3333	18.28	2
18.29	1046.67	18.29	106.667	18.29	2.22222
18.3	1140	18.3	140	18.3	0.66667
18.31	1146.67	18.31	100	18.31	2.44444
18.32	993.333	18.32	120	18.32	1.77778
18.33	880	18.33	133.333	18.33	2.44444
18.34	1040	18.34	126.667	18.34	4
18.35	1053.33	18.35	80	18.35	2.88889
18.36	960	18.36	113.333	18.36	2
18.37	1093.33	18.37	93.3333	18.37	3.55557
18.38	1066.67	18.38	86.6667	18.38	2
18.39	966.667	18.39	113.333	18.39	1.77778
18.4	1033.33	18.4	60	18.4	2.66667
18.41	1100	18.41	73.3333	18.41	1.11111
18.42	893.333	18.42	86.6667	18.42	2.22222
18.43	1100	18.43	80	18.43	3.11111
18.44	1140	18.44	120	18.44	2
18.45	1086.67	18.45	66.6667	18.45	1.33333
18.46	880	18.46	133.333	18.46	2.44444
18.47	973.333	18.47	140	18.47	2.44444
18.48	1120	18.48	120	18.48	2
18.49	1226.67	18.49	60	18.49	2.66667
18.5	1200	18.5	106.667	18.5	3.11111
18.51	1013.33	18.51	80	18.51	2
18.52	1240	18.52	46.6667	18.52	4
18.53	1153.33	18.53	106.667	18.53	1.55556
18.54	1020	18.54	93.3333	18.54	1.11111
18.55	1113.33	18.55	66.6667	18.55	3.11111
18.56	1060	18.56	80	18.56	2
18.57	880	18.57	100	18.57	1.11111
18.58	1053.33	18.58	93.3333	18.58	1.11111
18.59	1226.67	18.59	126.667	18.59	3.11111
18.6	1000	18.6	93.3333	18.6	2
18.61	1193.33	18.61	100	18.61	2
18.62	1120	18.62	80	18.62	3.33333
18.63	1046.67	18.63	100	18.63	1.77778
18.64	1106.67	18.64	173.333	18.64	2.22222
18.65	926.667	18.65	100	18.65	2.66667
18.66	1066.67	18.66	120	18.66	2.66667
18.67	1026.67	18.67	106.667	18.67	1.77778
18.68	980	18.68	140	18.68	2.66667
18.69	1053.33	18.69	100	18.69	1.77778
18.7	1080	18.7	133.333	18.7	2
18.71	1066.67	18.71	120	18.71	3.33333
18.72	1073.33	18.72	86.6667	18.72	2.22222
18.73	1126.67	18.73	166.667	18.73	1.55556
18.74	833.333	18.74	120	18.74	2.88889
18.75	1013.33	18.75	86.6667	18.75	2.88889
18.76	1000	18.76	93.3333	18.76	2
18.77	1026.67	18.77	106.667	18.77	0.88889
18.78	900	18.78	80	18.78	2
18.79	1040	18.79	93.3333	18.79	1.77778
18.8	1013.33	18.8	146.667	18.8	1.77778
18.81	920	18.81	113.333	18.81	1.55556
18.82	1013.33	18.82	160	18.82	2
18.83	1026.67	18.83	93.3333	18.83	2.88889
18.84	1086.67	18.84	100	18.84	2
18.85	933.333	18.85	93.3333	18.85	2.88889
18.86	1140	18.86	113.333	18.86	1.55556
18.87	1073.33	18.87	93.3333	18.87	2.66667
18.88	893.333	18.88	86.6667	18.88	2.44444
18.89	946.667	18.89	80	18.89	1.77778
18.9	1100	18.9	100	18.9	3.11111
18.91	966.667	18.91	100	18.91	1.55556
18.92	1120	18.92	80	18.92	1.77778
18.93	1000	18.93	93.3333	18.93	2.66667
18.94	1040	18.94	73.3333	18.94	1.33333
18.95	926.667	18.95	140	18.95	1.11111
18.96	1046.67	18.96	100	18.96	2
18.97	946.667	18.97	100	18.97	2
18.98	840	18.98	120	18.98	1.55556
18.99	960	18.99	100	18.99	1.11111
19	1046.67	19	126.667	19	1.77778
19.01	1146.67	19.01	120	19.01	2.66667
19.02	1033.33	19.02	73.3333	19.02	2.22222
19.03	1020	19.03	73.3333	19.03	2.22222
19.04	920	19.04	93.3333	19.04	1.33333
19.05	1073.33	19.05	86.6667	19.05	2.22222
19.06	920	19.06	113.333	19.06	0.22222
19.07	886.667	19.07	113.333	19.07	1.33333
19.08	920	19.08	80	19.08	1.11111
19.09	946.667	19.09	60	19.09	1.33333
19.1	1000	19.1	100	19.1	2
19.11	1013.33	19.11	66.6667	19.11	1.77778
19.12	980	19.12	113.333	19.12	1.55556
19.13	1020	19.13	86.6667	19.13	2.22222
19.14	900	19.14	106.667	19.14	1.77778
19.15	913.333	19.15	100	19.15	2.44444
19.16	1020	19.16	86.6667	19.16	2.44444
19.17	1073.33	19.17	113.333	19.17	1.55556
19.18	926.667	19.18	100	19.18	2
19.19	913.333	19.19	80	19.19	1.77778
19.2	1066.67	19.2	106.667	19.2	2.22222
19.21	953.333	19.21	113.333	19.21	1.33333
19.22	1020	19.22	80	19.22	0.66667
19.23	960	19.23	80	19.23	1.77778
19.24	886.667	19.24	126.667	19.24	2
19.25	973.333	19.25	93.3333	19.25	1.33333
19.26	946.667	19.26	86.6667	19.26	1.11111
19.27	806.667	19.27	106.667	19.27	1.55556
19.28	1126.67	19.28	86.6667	19.28	1.77778
19.29	1060	19.29	133.333	19.29	2
19.3	960	19.3	93.3333	19.3	2.44444
19.31	773.333	19.31	106.667	19.31	1.55556
19.32	1000	19.32	86.6667	19.32	0.22222
19.33	846.667	19.33	93.3333	19.33	2.22222
19.34	793.333	19.34	106.667	19.34	2.44444
19.35	980	19.35	153.333	19.35	2
19.36	1006.67	19.36	106.667	19.36	1.77778
19.37	840	19.37	120	19.37	3.11111
19.38	933.333	19.38	113.333	19.38	1.33333
19.39	1066.67	19.39	120	19.39	1.11111
19.4	886.667	19.4	66.6667	19.4	1.33333
19.41	966.667	19.41	106.667	19.41	2.88889
19.42	773.333	19.42	93.3333	19.42	2.22222
19.43	826.667	19.43	153.333	19.43	1.11111
19.44	873.333	19.44	140	19.44	3.11111
19.45	860	19.45	113.333	19.45	2.22222
19.46	806.667	19.46	133.333	19.46	2.22222
19.47	920	19.47	113.333	19.47	1.33333
19.48	1046.67	19.48	80	19.48	2.88889
19.49	686.667	19.49	120	19.49	2.44444
19.5	833.333	19.5	66.6667	19.5	3.11111
19.51	813.333	19.51	113.333	19.51	2.22222
19.52	886.667	19.52	86.6667	19.52	1.33333
19.53	873.333	19.53	173.333	19.53	2.22222
19.54	853.333	19.54	146.667	19.54	1.33333
19.55	993.333	19.55	93.3333	19.55	2.22222
19.56	1060	19.56	80	19.56	2.22222
19.57	780	19.57	80	19.57	2
19.58	820	19.58	140	19.58	2
19.59	960	19.59	126.667	19.59	1.77778
19.6	860	19.6	113.333	19.6	0.66667
19.61	813.333	19.61	106.667	19.61	1.11111
19.62	773.333	19.62	140	19.62	1.55556
19.63	773.333	19.63	140	19.63	2.88889
19.64	853.333	19.64	140	19.64	1.55556
19.65	993.333	19.65	106.667	19.65	3.11111
19.66	793.333	19.66	73.3333	19.66	1.77778
19.67	846.667	19.67	126.667	19.67	1.77778
19.68	873.333	19.68	186.667	19.68	1.77778
19.69	920	19.69	160	19.69	1.33333
19.7	860	19.7	80	19.7	2.88889
19.71	886.667	19.71	86.6667	19.71	1.11111
19.72	666.667	19.72	146.667	19.72	2
19.73	946.667	19.73	106.667	19.73	0.88889
19.74	840	19.74	80	19.74	2
19.75	860	19.75	86.6667	19.75	0.66667
19.76	900	19.76	133.333	19.76	2
19.77	826.667	19.77	106.667	19.77	2.66667
19.78	746.667	19.78	106.667	19.78	1.33333
19.79	986.667	19.79	120	19.79	1.55556
19.8	753.333	19.8	126.667	19.8	2.66667
19.81	866.667	19.81	93.3333	19.81	1.77778
19.82	873.333	19.82	106.667	19.82	2.88889
19.83	986.667	19.83	46.6667	19.83	2.22222
19.84	846.667	19.84	106.667	19.84	1.55556
19.85	886.667	19.85	146.667	19.85	3.33333
19.86	1060	19.86	100	19.86	1.77778
19.87	946.667	19.87	93.3333	19.87	1.55556
19.88	900	19.88	73.3333	19.88	2.66667
19.89	920	19.89	86.6667	19.89	3.11111
19.9	893.333	19.9	100	19.9	2.22222
19.91	806.667	19.91	126.667	19.91	1.55556
19.92	880	19.92	180	19.92	2.44444
19.93	813.333	19.93	173.333	19.93	1.11111
19.94	800	19.94	160	19.94	2
19.95	866.667	19.95	120	19.95	2.44444
19.96	720	19.96	146.667	19.96	2.44444
19.97	760	19.97	113.333	19.97	1.77778
19.98	820	19.98	106.667	19.98	3.77777
19.99	780	19.99	106.667	19.99	2.22222
20	780	20	106.667	20	1.33333
20.01	780	20.01	153.333	20.01	2.22222
20.02	773.333	20.02	106.667	20.02	2.22222
20.03	773.333	20.03	133.333	20.03	2.88889
20.04	766.667	20.04	140	20.04	2
20.05	806.667	20.05	120	20.05	2.88889
20.06	680	20.06	120	20.06	2.44444
20.07	860	20.07	46.6667	20.07	2.66667
20.08	793.333	20.08	153.333	20.08	1.11111
20.09	740	20.09	146.667	20.09	1.77778
20.1	713.333	20.1	146.667	20.1	1.77778
20.11	746.667	20.11	160	20.11	1.77778
20.12	886.667	20.12	173.333	20.12	2
20.13	820	20.13	106.667	20.13	1.77778
20.14	826.667	20.14	126.667	20.14	2.88889
20.15	780	20.15	133.333	20.15	4
20.16	786.667	20.16	193.333	20.16	1.33333
20.17	733.333	20.17	193.333	20.17	2
20.18	833.333	20.18	120	20.18	1.33333
20.19	793.333	20.19	120	20.19	3.11111
20.2	860	20.2	133.333	20.2	1.33333
20.21	760	20.21	133.333	20.21	1.33333
20.22	753.333	20.22	106.667	20.22	2.66667
20.23	740	20.23	126.667	20.23	2.44444
20.24	740	20.24	93.3333	20.24	2.44444
20.25	806.667	20.25	133.333	20.25	2
20.26	640	20.26	153.333	20.26	2.44444
20.27	813.333	20.27	126.667	20.27	2.22222
20.28	866.667	20.28	120	20.28	2.66667
20.29	880	20.29	46.6667	20.29	1.55556
20.3	700	20.3	153.333	20.3	1.11111
20.31	926.667	20.31	133.333	20.31	2.44444
20.32	920	20.32	100	20.32	2
20.33	766.667	20.33	146.667	20.33	1.55556
20.34	713.333	20.34	126.667	20.34	1.33333
20.35	893.333	20.35	140	20.35	1.33333
20.36	760	20.36	186.667	20.36	2
20.37	746.667	20.37	160	20.37	2.88889
20.38	900	20.38	126.667	20.38	3.11111
20.39	826.667	20.39	146.667	20.39	1.77778
20.4	746.667	20.4	126.667	20.4	1.33333
20.41	820	20.41	160	20.41	2.22222
20.42	773.333	20.42	180	20.42	1.77778
20.43	753.333	20.43	133.333	20.43	2.66667
20.44	826.667	20.44	120	20.44	2.66667
20.45	780	20.45	100	20.45	3.11111
20.46	840	20.46	153.333	20.46	1.77778
20.47	800	20.47	146.667	20.47	2.66667
20.48	686.667	20.48	113.333	20.48	2.44444
20.49	740	20.49	133.333	20.49	1.55556
20.5	680	20.5	120	20.5	2.44444
20.51	733.333	20.51	133.333	20.51	2.66667
20.52	686.667	20.52	60	20.52	2.44444
20.53	646.667	20.53	126.667	20.53	2.44444
20.54	673.333	20.54	113.333	20.54	3.33333
20.55	686.667	20.55	186.667	20.55	2.66667
20.56	720	20.56	153.333	20.56	2.22222
20.57	866.667	20.57	133.333	20.57	2
20.58	686.667	20.58	120	20.58	3.77777
20.59	766.667	20.59	193.333	20.59	2.44444
20.6	793.333	20.6	126.667	20.6	1.55556
20.61	686.667	20.61	100	20.61	3.11111
20.62	713.333	20.62	146.667	20.62	1.11111
20.63	806.667	20.63	186.667	20.63	2.66667
20.64	766.667	20.64	166.667	20.64	1.77778
20.65	646.667	20.65	93.3333	20.65	3.33333
20.66	753.333	20.66	193.333	20.66	2
20.67	700	20.67	80	20.67	0.66667
20.68	720	20.68	186.667	20.68	3.77777
20.69	653.333	20.69	106.667	20.69	2.66667
20.7	820	20.7	173.333	20.7	2.88889
20.71	720	20.71	146.667	20.71	1.77778
20.72	740	20.72	166.667	20.72	2.22222
20.73	633.333	20.73	180	20.73	2
20.74	773.333	20.74	106.667	20.74	1.77778
20.75	726.667	20.75	166.667	20.75	2.22222
20.76	693.333	20.76	166.667	20.76	1.77778
20.77	720	20.77	140	20.77	2.22222
20.78	746.667	20.78	153.333	20.78	4
20.79	693.333	20.79	160	20.79	2.88889
20.8	726.667	20.8	140	20.8	3.33333
20.81	713.333	20.81	106.667	20.81	4
20.82	753.333	20.82	80	20.82	3.55557
20.83	700	20.83	166.667	20.83	2
20.84	713.333	20.84	166.667	20.84	2.66667
20.85	760	20.85	153.333	20.85	3.77777
20.86	700	20.86	146.667	20.86	2
20.87	853.333	20.87	133.333	20.87	3.33333
20.88	746.667	20.88	153.333	20.88	3.55557
20.89	833.333	20.89	220	20.89	4
20.9	706.667	20.9	113.333	20.9	4
20.91	653.333	20.91	126.667	20.91	6.44443
20.92	813.333	20.92	140	20.92	4.22223
20.93	726.667	20.93	206.667	20.93	3.77777
20.94	826.667	20.94	173.333	20.94	4.66667
20.95	786.667	20.95	166.667	20.95	6.22223
20.96	713.333	20.96	193.333	20.96	7.33333
20.97	700	20.97	206.667	20.97	9.1111
20.98	733.333	20.98	160	20.98	10
20.99	693.333	20.99	200	20.99	8.66667
21	860	21	153.333	21	9.55557
21.01	700	21.01	173.333	21.01	7.55557
21.02	666.667	21.02	173.333	21.02	6.44443
21.03	773.333	21.03	266.667	21.03	8.22223
21.04	766.667	21.04	193.333	21.04	6.44443
21.05	606.667	21.05	293.333	21.05	6.44443
21.06	840	21.06	266.667	21.06	6.44443
21.07	686.667	21.07	240	21.07	7.1111
21.08	840	21.08	186.667	21.08	5.33333
21.09	673.333	21.09	266.667	21.09	2.88889
21.1	773.333	21.1	146.667	21.1	3.55557
21.11	706.667	21.11	320	21.11	3.11111
21.12	653.333	21.12	226.667	21.12	2.44444
21.13	646.667	21.13	273.333	21.13	3.11111
21.14	640	21.14	273.333	21.14	2
21.15	786.667	21.15	240	21.15	2.88889
21.16	686.667	21.16	326.667	21.16	3.11111
21.17	733.333	21.17	340	21.17	2.66667
21.18	866.667	21.18	346.667	21.18	2.44444
21.19	686.667	21.19	326.667	21.19	1.55556
21.2	540	21.2	386.667	21.2	2.44444
21.21	733.333	21.21	333.333	21.21	2
21.22	640	21.22	420	21.22	3.11111
21.23	726.667	21.23	326.667	21.23	1.55556
21.24	820	21.24	313.333	21.24	1.55556
21.25	606.667	21.25	300	21.25	2.66667
21.26	693.333	21.26	306.667	21.26	3.77777
21.27	640	21.27	306.667	21.27	3.77777
21.28	726.667	21.28	340	21.28	1.33333
21.29	466.667	21.29	260	21.29	2
21.3	693.333	21.3	213.333	21.3	2.44444
21.31	820	21.31	220	21.31	1.33333
21.32	680	21.32	313.333	21.32	2.22222
21.33	633.333	21.33	246.667	21.33	3.11111
21.34	706.667	21.34	353.333	21.34	2.88889
21.35	760	21.35	206.667	21.35	3.11111
21.36	620	21.36	206.667	21.36	1.55556
21.37	660	21.37	213.333	21.37	1.77778
21.38	620	21.38	233.333	21.38	2.44444
21.39	666.667	21.39	260	21.39	2.88889
21.4	686.667	21.4	186.667	21.4	1.55556
21.41	686.667	21.41	160	21.41	2.44444
21.42	660	21.42	160	21.42	1.55556
21.43	680	21.43	180	21.43	4.22223
21.44	700	21.44	180	21.44	1.11111
21.45	773.333	21.45	100	21.45	4
21.46	700	21.46	106.667	21.46	2.44444
21.47	680	21.47	173.333	21.47	2
21.48	760	21.48	173.333	21.48	4.8889
21.49	760	21.49	173.333	21.49	2
21.5	780	21.5	133.333	21.5	1.77778
21.51	706.667	21.51	173.333	21.51	3.11111
21.52	666.667	21.52	133.333	21.52	3.55557
21.53	720	21.53	140	21.53	2.22222
21.54	746.667	21.54	186.667	21.54	2
21.55	746.667	21.55	200	21.55	3.55557
21.56	740	21.56	153.333	21.56	2.22222
21.57	706.667	21.57	166.667	21.57	1.77778
21.58	613.333	21.58	180	21.58	2
21.59	640	21.59	153.333	21.59	0.88889
21.6	626.667	21.6	113.333	21.6	2.66667
21.61	640	21.61	186.667	21.61	3.55557
21.62	633.333	21.62	126.667	21.62	1.33333
21.63	686.667	21.63	93.3333	21.63	2.88889
21.64	626.667	21.64	113.333	21.64	2
21.65	593.333	21.65	106.667	21.65	1.55556
21.66	726.667	21.66	180	21.66	2
21.67	700	21.67	140	21.67	2.44444
21.68	606.667	21.68	160	21.68	3.33333
21.69	613.333	21.69	166.667	21.69	1.55556
21.7	606.667	21.7	146.667	21.7	1.55556
21.71	706.667	21.71	153.333	21.71	2
21.72	686.667	21.72	126.667	21.72	1.33333
21.73	686.667	21.73	173.333	21.73	2.22222
21.74	613.333	21.74	126.667	21.74	3.55557
21.75	913.333	21.75	173.333	21.75	2
21.76	686.667	21.76	140	21.76	2.66667
21.77	673.333	21.77	166.667	21.77	0.88889
21.78	640	21.78	100	21.78	2.88889
21.79	700	21.79	166.667	21.79	1.77778
21.8	606.667	21.8	113.333	21.8	1.33333
21.81	620	21.81	200	21.81	2
21.82	500	21.82	153.333	21.82	1.77778
21.83	640	21.83	166.667	21.83	1.11111
21.84	660	21.84	113.333	21.84	2.66667
21.85	580	21.85	113.333	21.85	2.22222
21.86	680	21.86	120	21.86	0.88889
21.87	700	21.87	113.333	21.87	1.77778
21.88	680	21.88	146.667	21.88	0.88889
21.89	686.667	21.89	126.667	21.89	2.22222
21.9	826.667	21.9	80	21.9	2
21.91	740	21.91	153.333	21.91	2
21.92	720	21.92	186.667	21.92	2.66667
21.93	653.333	21.93	140	21.93	2.88889
21.94	673.333	21.94	113.333	21.94	1.55556
21.95	646.667	21.95	106.667	21.95	2.22222
21.96	580	21.96	133.333	21.96	2
21.97	600	21.97	146.667	21.97	3.55557
21.98	593.333	21.98	146.667	21.98	2.66667
21.99	626.667	21.99	120	21.99	1.33333
22	633.333	22	100	22	2.22222
22.01	660	22.01	140	22.01	2.22222
22.02	620	22.02	166.667	22.02	0.88889
22.03	573.333	22.03	200	22.03	1.11111
22.04	660	22.04	173.333	22.04	0.88889
22.05	633.333	22.05	200	22.05	2.44444
22.06	706.667	22.06	140	22.06	2.88889
22.07	546.667	22.07	120	22.07	1.33333
22.08	580	22.08	100	22.08	2.66667
22.09	640	22.09	126.667	22.09	2.22222
22.1	546.667	22.1	120	22.1	1.55556
22.11	653.333	22.11	166.667	22.11	2.22222
22.12	666.667	22.12	133.333	22.12	1.11111
22.13	600	22.13	113.333	22.13	1.11111
22.14	646.667	22.14	113.333	22.14	1.33333
22.15	573.333	22.15	140	22.15	2
22.16	700	22.16	206.667	22.16	1.11111
22.17	613.333	22.17	173.333	22.17	1.77778
22.18	633.333	22.18	126.667	22.18	2.44444
22.19	680	22.19	106.667	22.19	1.55556
22.2	553.333	22.2	113.333	22.2	2.22222
22.21	626.667	22.21	133.333	22.21	1.55556
22.22	633.333	22.22	120	22.22	2.22222
22.23	740	22.23	113.333	22.23	1.11111
22.24	593.333	22.24	106.667	22.24	2.44444
22.25	606.667	22.25	180	22.25	1.77778
22.26	560	22.26	73.3333	22.26	1.77778
22.27	693.333	22.27	106.667	22.27	1.77778
22.28	686.667	22.28	106.667	22.28	2.88889
22.29	633.333	22.29	180	22.29	0.88889
22.3	693.333	22.3	146.667	22.3	2.66667
22.31	700	22.31	153.333	22.31	1.55556
22.32	573.333	22.32	146.667	22.32	1.55556
22.33	500	22.33	140	22.33	2.22222
22.34	580	22.34	166.667	22.34	2.66667
22.35	680	22.35	160	22.35	2.22222
22.36	573.333	22.36	146.667	22.36	1.77778
22.37	540	22.37	146.667	22.37	1.77778
22.38	480	22.38	153.333	22.38	1.55556
22.39	673.333	22.39	160	22.39	1.77778
22.4	626.667	22.4	166.667	22.4	1.33333
22.41	580	22.41	120	22.41	1.77778
22.42	533.333	22.42	113.333	22.42	2.66667
22.43	580	22.43	140	22.43	0.66667
22.44	620	22.44	106.667	22.44	2.22222
22.45	600	22.45	120	22.45	0.88889
22.46	666.667	22.46	140	22.46	1.55556
22.47	606.667	22.47	86.6667	22.47	1.33333
22.48	580	22.48	146.667	22.48	1.55556
22.49	553.333	22.49	113.333	22.49	2.66667
22.5	593.333	22.5	120	22.5	2.66667
22.51	546.667	22.51	160	22.51	1.77778
22.52	593.333	22.52	193.333	22.52	0.88889
22.53	646.667	22.53	120	22.53	1.11111
22.54	493.333	22.54	126.667	22.54	1.33333
22.55	600	22.55	146.667	22.55	2
22.56	546.667	22.56	146.667	22.56	2.44444
22.57	633.333	22.57	126.667	22.57	1.55556
22.58	620	22.58	186.667	22.58	2
22.59	560	22.59	180	22.59	0.88889
22.6	573.333	22.6	126.667	22.6	2
22.61	673.333	22.61	120	22.61	2.44444
22.62	533.333	22.62	133.333	22.62	3.55557
22.63	580	22.63	140	22.63	2.66667
22.64	593.333	22.64	186.667	22.64	1.11111
22.65	760	22.65	173.333	22.65	2
22.66	540	22.66	93.3333	22.66	2.88889
22.67	660	22.67	133.333	22.67	1.77778
22.68	586.667	22.68	113.333	22.68	1.33333
22.69	700	22.69	140	22.69	1.55556
22.7	613.333	22.7	140	22.7	1.77778
22.71	573.333	22.71	153.333	22.71	1.55556
22.72	740	22.72	113.333	22.72	1.77778
22.73	580	22.73	153.333	22.73	1.55556
22.74	606.667	22.74	146.667	22.74	2.88889
22.75	626.667	22.75	133.333	22.75	1.33333
22.76	626.667	22.76	140	22.76	1.33333
22.77	706.667	22.77	120	22.77	2
22.78	493.333	22.78	126.667	22.78	1.55556
22.79	620	22.79	113.333	22.79	1.55556
22.8	560	22.8	86.6667	22.8	2
22.81	573.333	22.81	113.333	22.81	1.77778
22.82	526.667	22.82	106.667	22.82	1.77778
22.83	580	22.83	126.667	22.83	2.44444
22.84	660	22.84	113.333	22.84	1.11111
22.85	686.667	22.85	233.333	22.85	1.33333
22.86	620	22.86	140	22.86	1.77778
22.87	626.667	22.87	106.667	22.87	1.77778
22.88	640	22.88	166.667	22.88	1.77778
22.89	566.667	22.89	126.667	22.89	2.88889
22.9	606.667	22.9	113.333	22.9	2.22222
22.91	546.667	22.91	100	22.91	2
22.92	606.667	22.92	86.6667	22.92	1.55556
22.93	546.667	22.93	80	22.93	1.33333
22.94	666.667	22.94	140	22.94	1.55556
22.95	546.667	22.95	120	22.95	0.66667
22.96	486.667	22.96	146.667	22.96	2.44444
22.97	586.667	22.97	166.667	22.97	2.22222
22.98	646.667	22.98	93.3333	22.98	2.22222
22.99	566.667	22.99	100	22.99	1.11111
23	566.667	23	146.667	23	2
23.01	586.667	23.01	133.333	23.01	1.11111
23.02	580	23.02	173.333	23.02	2.66667
23.03	700	23.03	140	23.03	1.11111
23.04	553.333	23.04	86.6667	23.04	3.11111
23.05	520	23.05	126.667	23.05	2.44444
23.06	513.333	23.06	100	23.06	2.22222
23.07	513.333	23.07	153.333	23.07	1.33333
23.08	520	23.08	126.667	23.08	1.33333
23.09	560	23.09	100	23.09	2
23.1	500	23.1	66.6667	23.1	2
23.11	586.667	23.11	133.333	23.11	1.55556
23.12	606.667	23.12	100	23.12	1.11111
23.13	686.667	23.13	133.333	23.13	1.77778
23.14	653.333	23.14	113.333	23.14	1.55556
23.15	673.333	23.15	166.667	23.15	1.55556
23.16	573.333	23.16	153.333	23.16	3.11111
23.17	606.667	23.17	133.333	23.17	1.33333
23.18	520	23.18	100	23.18	2.22222
23.19	560	23.19	120	23.19	2.22222
23.2	593.333	23.2	120	23.2	1.55556
23.21	540	23.21	86.6667	23.21	1.11111
23.22	580	23.22	100	23.22	2.88889
23.23	520	23.23	140	23.23	1.77778
23.24	526.667	23.24	106.667	23.24	0.88889
23.25	613.333	23.25	66.6667	23.25	1.55556
23.26	660	23.26	120	23.26	2.88889
23.27	546.667	23.27	93.3333	23.27	1.55556
23.28	526.667	23.28	120	23.28	1.77778
23.29	586.667	23.29	113.333	23.29	1.11111
23.3	520	23.3	106.667	23.3	1.33333
23.31	700	23.31	106.667	23.31	1.33333
23.32	520	23.32	140	23.32	2.66667
23.33	466.667	23.33	93.3333	23.33	2.44444
23.34	633.333	23.34	133.333	23.34	1.33333
23.35	620	23.35	153.333	23.35	0.66667
23.36	613.333	23.36	166.667	23.36	1.11111
23.37	533.333	23.37	166.667	23.37	2
23.38	580	23.38	126.667	23.38	3.11111
23.39	573.333	23.39	133.333	23.39	2.22222
23.4	500	23.4	73.3333	23.4	1.55556
23.41	606.667	23.41	140	23.41	1.77778
23.42	486.667	23.42	106.667	23.42	2.22222
23.43	606.667	23.43	160	23.43	2.22222
23.44	533.333	23.44	133.333	23.44	3.11111
23.45	573.333	23.45	200	23.45	4.44443
23.46	633.333	23.46	120	23.46	2.66667
23.47	480	23.47	133.333	23.47	1.77778
23.48	660	23.48	146.667	23.48	2.66667
23.49	526.667	23.49	146.667	23.49	1.11111
23.5	573.333	23.5	80	23.5	1.11111
23.51	606.667	23.51	140	23.51	0.44444
23.52	586.667	23.52	120	23.52	1.55556
23.53	573.333	23.53	153.333	23.53	1.11111
23.54	526.667	23.54	140	23.54	2
23.55	480	23.55	160	23.55	3.11111
23.56	700	23.56	140	23.56	2.66667
23.57	606.667	23.57	180	23.57	2.44444
23.58	480	23.58	173.333	23.58	1.33333
23.59	553.333	23.59	146.667	23.59	1.77778
23.6	566.667	23.6	140	23.6	2
23.61	686.667	23.61	153.333	23.61	0.66667
23.62	520	23.62	160	23.62	2.88889
23.63	486.667	23.63	193.333	23.63	1.77778
23.64	626.667	23.64	133.333	23.64	1.55556
23.65	680	23.65	133.333	23.65	2
23.66	686.667	23.66	153.333	23.66	1.77778
23.67	466.667	23.67	120	23.67	0.88889
23.68	540	23.68	146.667	23.68	1.77778
23.69	586.667	23.69	140	23.69	2.22222
23.7	626.667	23.7	100	23.7	2
23.71	413.333	23.71	113.333	23.71	2.22222
23.72	453.333	23.72	146.667	23.72	0.88889
23.73	506.667	23.73	140	23.73	2.22222
23.74	513.333	23.74	120	23.74	1.33333
23.75	513.333	23.75	106.667	23.75	2.44444
23.76	613.333	23.76	113.333	23.76	2.22222
23.77	453.333	23.77	133.333	23.77	3.11111
23.78	493.333	23.78	140	23.78	3.55557
23.79	480	23.79	120	23.79	0.88889
23.8	560	23.8	120	23.8	2.22222
23.81	533.333	23.81	93.3333	23.81	3.11111
23.82	533.333	23.82	160	23.82	1.55556
23.83	586.667	23.83	93.3333	23.83	2.66667
23.84	560	23.84	166.667	23.84	1.77778
23.85	573.333	23.85	86.6667	23.85	2.88889
23.86	506.667	23.86	146.667	23.86	1.33333
23.87	506.667	23.87	133.333	23.87	2.66667
23.88	526.667	23.88	113.333	23.88	1.77778
23.89	566.667	23.89	126.667	23.89	2.22222
23.9	380	23.9	66.6667	23.9	1.55556
23.91	473.333	23.91	153.333	23.91	1.33333
23.92	580	23.92	153.333	23.92	2.44444
23.93	593.333	23.93	106.667	23.93	2.88889
23.94	633.333	23.94	126.667	23.94	1.77778
23.95	560	23.95	126.667	23.95	1.55556
23.96	466.667	23.96	106.667	23.96	2
23.97	540	23.97	100	23.97	1.33333
23.98	653.333	23.98	153.333	23.98	2.44444
23.99	600	23.99	146.667	23.99	2.66667
24	520	24	140	24	1.77778
24.01	473.333	24.01	140	24.01	2.66667
24.02	573.333	24.02	146.667	24.02	2
24.03	460	24.03	120	24.03	4.22223
24.04	460	24.04	140	24.04	2.22222
24.05	593.333	24.05	106.667	24.05	1.33333
24.06	620	24.06	153.333	24.06	4
24.07	466.667	24.07	100	24.07	2.88889
24.08	500	24.08	113.333	24.08	2.66667
24.09	546.667	24.09	166.667	24.09	2
24.1	433.333	24.1	166.667	24.1	2.44444
24.11	620	24.11	93.3333	24.11	2.22222
24.12	526.667	24.12	126.667	24.12	2.44444
24.13	513.333	24.13	120	24.13	3.11111
24.14	526.667	24.14	126.667	24.14	1.55556
24.15	460	24.15	106.667	24.15	2.22222
24.16	566.667	24.16	153.333	24.16	2
24.17	500	24.17	166.667	24.17	3.55557
24.18	460	24.18	140	24.18	3.55557
24.19	553.333	24.19	126.667	24.19	2.44444
24.2	553.333	24.2	126.667	24.2	2.66667
24.21	573.333	24.21	146.667	24.21	1.77778
24.22	606.667	24.22	133.333	24.22	2.22222
24.23	640	24.23	120	24.23	1.55556
24.24	493.333	24.24	173.333	24.24	2.88889
24.25	513.333	24.25	133.333	24.25	2.66667
24.26	546.667	24.26	146.667	24.26	2
24.27	673.333	24.27	126.667	24.27	2.66667
24.28	600	24.28	120	24.28	3.11111
24.29	546.667	24.29	126.667	24.29	1.11111
24.3	466.667	24.3	73.3333	24.3	2.22222
24.31	460	24.31	106.667	24.31	3.11111
24.32	613.333	24.32	113.333	24.32	2.44444
24.33	593.333	24.33	140	24.33	2.44444
24.34	620	24.34	173.333	24.34	1.33333
24.35	560	24.35	186.667	24.35	2
24.36	520	24.36	93.3333	24.36	2.44444
24.37	606.667	24.37	140	24.37	1.77778
24.38	506.667	24.38	126.667	24.38	2.88889
24.39	473.333	24.39	146.667	24.39	2.88889
24.4	666.667	24.4	160	24.4	3.11111
24.41	553.333	24.41	140	24.41	0.88889
24.42	553.333	24.42	106.667	24.42	2.44444
24.43	660	24.43	126.667	24.43	3.33333
24.44	540	24.44	126.667	24.44	2.88889
24.45	560	24.45	120	24.45	1.77778
24.46	686.667	24.46	173.333	24.46	2
24.47	526.667	24.47	126.667	24.47	1.77778
24.48	553.333	24.48	106.667	24.48	2.66667
24.49	553.333	24.49	126.667	24.49	2
24.5	606.667	24.5	133.333	24.5	2.44444
24.51	613.333	24.51	213.333	24.51	3.11111
24.52	500	24.52	140	24.52	1.77778
24.53	640	24.53	113.333	24.53	3.33333
24.54	700	24.54	193.333	24.54	2.22222
24.55	553.333	24.55	133.333	24.55	1.77778
24.56	553.333	24.56	153.333	24.56	1.55556
24.57	613.333	24.57	206.667	24.57	2.44444
24.58	573.333	24.58	133.333	24.58	2.88889
24.59	566.667	24.59	133.333	24.59	3.11111
24.6	586.667	24.6	126.667	24.6	1.77778
24.61	533.333	24.61	153.333	24.61	1.33333
24.62	633.333	24.62	206.667	24.62	2.22222
24.63	620	24.63	180	24.63	3.77777
24.64	580	24.64	146.667	24.64	2.88889
24.65	486.667	24.65	173.333	24.65	3.55557
24.66	700	24.66	146.667	24.66	3.77777
24.67	646.667	24.67	80	24.67	2.66667
24.68	680	24.68	120	24.68	2.66667
24.69	746.667	24.69	113.333	24.69	2.88889
24.7	573.333	24.7	146.667	24.7	2.22222
24.71	666.667	24.71	140	24.71	3.33333
24.72	680	24.72	153.333	24.72	3.11111
24.73	800	24.73	113.333	24.73	3.33333
24.74	740	24.74	120	24.74	2.88889
24.75	720	24.75	153.333	24.75	3.77777
24.76	753.333	24.76	146.667	24.76	2.22222
24.77	733.333	24.77	153.333	24.77	3.33333
24.78	720	24.78	120	24.78	3.77777
24.79	726.667	24.79	213.333	24.79	5.1111
24.8	780	24.8	153.333	24.8	3.55557
24.81	926.667	24.81	206.667	24.81	5.1111
24.82	1006.67	24.82	126.667	24.82	2.44444
24.83	926.667	24.83	206.667	24.83	4
24.84	966.667	24.84	173.333	24.84	6
24.85	1000	24.85	126.667	24.85	6.22223
24.86	1040	24.86	160	24.86	5.33333
24.87	1133.33	24.87	200	24.87	3.77777
24.88	1073.33	24.88	206.667	24.88	6.44443
24.89	1046.67	24.89	186.667	24.89	5.77777
24.9	1280	24.9	146.667	24.9	5.55557
24.91	1246.67	24.91	180	24.91	6
24.92	1013.33	24.92	200	24.92	6
24.93	1260	24.93	200	24.93	8.44443
24.94	1246.67	24.94	160	24.94	7.33333
24.95	1206.67	24.95	200	24.95	8.44443
24.96	1126.67	24.96	206.667	24.96	7.1111
24.97	1086.67	24.97	180	24.97	8.22223
[truncated: 6,503 more rows]

## Sheet: Fig2
	XRD		Raman		FTIR		UV-Vis
(x-axis)	(y-axis)	(x-axis)	(y-axis)	(x-axis)	(y-axis)	(x-axis)	(y-axis)
5	96.6667	1200	11590.3	399.265	19.3307	211	1.816
5.01	113.333	1201.85	11799.1	401.194	34.6583	212	1.822
5.02	100	1203.71	11985.4	403.123	52.8312	213	1.826
5.03	76.6667	1205.56	12170.2	405.051	50.4738	214	1.838
5.04	116.667	1207.41	12353.8	406.98	50.9477	215	1.84
5.05	106.667	1209.26	12518.5	408.909	49.1908	216	1.845
5.06	93.3333	1211.11	12656.2	410.838	51.4721	217	1.851
5.07	90	1212.96	12745.6	412.767	52.7673	218	1.852
5.08	100	1214.81	12879	414.695	55.8123	219	1.857
5.09	83.3333	1216.66	12918.8	416.624	53.5271	220	1.863
5.1	110	1218.51	12968.4	418.553	49.5587	221	1.869
5.11	123.333	1220.36	12965.3	420.482	51.7316	222	1.87
5.12	80	1222.21	12978.1	422.411	56.6079	223	1.873
5.13	93.3333	1224.06	12992.7	424.34	58.2676	224	1.871
5.14	63.3333	1225.91	13026.7	426.268	60.2533	225	1.877
5.15	116.667	1227.75	13066.3	428.197	59.9378	226	1.876
5.16	103.333	1229.6	13089.1	430.126	60.5744	227	1.873
5.17	113.333	1231.45	13140.7	432.055	60.495	228	1.872
5.18	110	1233.29	13179.9	433.984	60.7196	229	1.857
5.19	120	1235.14	13155.6	435.912	61.1774	230	1.853
5.2	93.3333	1236.98	13214.3	437.841	62.6051	231	1.846
5.21	130	1238.83	13217.6	439.77	61.8759	232	1.834
5.22	90	1240.67	13281.5	441.699	61.3924	233	1.824
5.23	100	1242.52	13220.7	443.628	59.8156	234	1.806
5.24	93.3333	1244.36	13303	445.557	60.9547	235	1.797
5.25	106.667	1246.21	13275.7	447.485	62.2053	236	1.781
5.26	113.333	1248.05	13371.7	449.414	62.7357	237	1.77
5.27	113.333	1249.89	13417	451.343	61.4053	238	1.753
5.28	103.333	1251.74	13388.4	453.272	61.1895	239	1.73
5.29	140	1253.58	13504.6	455.201	60.8709	240	1.713
5.3	96.6667	1255.42	13495.7	457.129	60.4869	241	1.689
5.31	90	1257.26	13499.4	459.058	60.9968	242	1.669
5.32	100	1259.1	13486.3	460.987	62.1561	243	1.65
5.33	73.3333	1260.94	13608.5	462.916	62.48	244	1.63
5.34	123.333	1262.78	13578.7	464.845	63.0844	245	1.606
5.35	100	1264.62	13685.4	466.773	63.2497	246	1.585
5.36	123.333	1266.46	13707.3	468.702	63.2314	247	1.563
5.37	130	1268.3	13801.5	470.631	63.0546	248	1.542
5.38	100	1270.14	13806.7	472.56	63.7921	249	1.52
5.39	110	1271.98	13962	474.489	64.467	250	1.496
5.4	133.333	1273.82	13886.3	476.418	64.9207	251	1.476
5.41	106.667	1275.65	14047.1	478.346	64.4665	252	1.455
5.42	106.667	1277.49	14043.2	480.275	64.8118	253	1.43
5.43	100	1279.33	14154.1	482.204	65.4019	254	1.408
5.44	100	1281.16	14141.3	484.133	66.0326	255	1.387
5.45	116.667	1283	14286.9	486.062	66.0951	256	1.363
5.46	143.333	1284.83	14298.8	487.99	65.9557	257	1.34
5.47	80	1286.67	14306.7	489.919	65.7311	258	1.317
5.48	106.667	1288.5	14468.1	491.848	65.7909	259	1.295
5.49	96.6667	1290.34	14612.8	493.777	66.0057	260	1.272
5.5	103.333	1292.17	14733.7	495.706	66.4795	261	1.25
5.51	80	1294.01	14753.8	497.635	66.3616	262	1.225
5.52	86.6667	1295.84	14826.1	499.563	66.3844	263	1.206
5.53	113.333	1297.67	14909.1	501.492	66.3986	264	1.184
5.54	76.6667	1299.5	15055.6	503.421	66.7349	265	1.163
5.55	123.333	1301.34	15120.7	505.35	66.5747	266	1.143
5.56	90	1303.17	15264.7	507.279	66.4238	267	1.122
5.57	103.333	1305	15262	509.207	66.5783	268	1.103
5.58	86.6667	1306.83	15293	511.136	66.3974	269	1.082
5.59	80	1308.66	15322.5	513.065	66.5072	270	1.065
5.6	90	1310.49	15438	514.994	66.8454	271	1.048
5.61	93.3333	1312.32	15443.8	516.923	66.9849	272	1.032
5.62	120	1314.15	15582.1	518.851	66.9312	273	1.014
5.63	73.3333	1315.98	15695.1	520.78	66.7705	274	1.002
5.64	143.333	1317.81	15853.8	522.709	67.1086	275	0.986
5.65	100	1319.63	15900.9	524.638	67.1638	276	0.974
5.66	86.6667	1321.46	15999.1	526.567	67.2453	277	0.963
5.67	106.667	1323.29	16160.8	528.496	67.2669	278	0.952
5.68	100	1325.12	16280.9	530.424	67.252	279	0.94
5.69	80	1326.94	16304.6	532.353	67.3476	280	0.931
5.7	143.333	1328.77	16481.8	534.282	67.6522	281	0.921
5.71	93.3333	1330.6	16433.4	536.211	67.584	282	0.912
5.72	83.3333	1332.42	16512.2	538.14	67.7455	283	0.906
5.73	93.3333	1334.25	16516.4	540.068	67.9178	284	0.896
5.74	73.3333	1336.07	16680.2	541.997	68.2537	285	0.888
5.75	86.6667	1337.9	16817.9	543.926	68.6082	286	0.882
5.76	113.333	1339.72	16893.3	545.855	68.6678	287	0.874
5.77	90	1341.54	17210	547.784	68.5047	288	0.868
5.78	76.6667	1343.37	17145.3	549.713	68.5864	289	0.862
5.79	123.333	1345.19	17240.7	551.641	68.8333	290	0.855
5.8	100	1347.01	17363.2	553.57	69.0877	291	0.848
5.81	120	1348.84	17645.6	555.499	69.3184	292	0.841
5.82	90	1350.66	17816.1	557.428	69.2297	293	0.837
5.83	113.333	1352.48	17756.5	559.357	69.1776	294	0.83
5.84	96.6667	1354.3	17720.7	561.285	69.2493	295	0.825
5.85	143.333	1356.12	17700.9	563.214	69.2104	296	0.819
5.86	106.667	1357.94	17559.6	565.143	69.3262	297	0.813
5.87	110	1359.76	17663.2	567.072	69.3038	298	0.808
5.88	116.667	1361.58	17762.6	569.001	69.4689	299	0.8
5.89	126.667	1363.4	17861.1	570.93	69.6488	300	0.795
5.9	133.333	1365.22	17947.4	572.858	69.8015	301	0.789
5.91	90	1367.04	17974.2	574.787	69.8788	302	0.783
5.92	73.3333	1368.85	17816.1	576.716	69.9976	303	0.777
5.93	80	1370.67	17844.4	578.645	70.2129	304	0.769
5.94	106.667	1372.49	17782.4	580.574	70.3015	305	0.763
5.95	96.6667	1374.3	17812.5	582.502	70.3713	306	0.755
5.96	90	1376.12	17845	584.431	70.5533	307	0.751
5.97	90	1377.94	17791.8	586.36	70.7365	308	0.741
5.98	110	1379.75	17728	588.289	70.8975	309	0.732
5.99	123.333	1381.57	17631.9	590.218	71.0399	310	0.725
6	120	1383.38	17521.6	592.147	71.3021	311	0.719
6.01	83.3333	1385.2	17568.4	594.075	71.8027	312	0.71
6.02	103.333	1387.01	17455	596.004	72.1007	313	0.703
6.03	73.3333	1388.83	17524.6	597.933	72.2364	314	0.698
6.04	116.667	1390.64	17404.9	599.862	72.3012	315	0.69
6.05	110	1392.45	17357.4	601.791	72.6205	316	0.683
6.06	103.333	1394.26	17235.9	603.719	72.9395	317	0.675
6.07	110	1396.08	17045	605.648	73.1441	318	0.667
6.08	140	1397.89	17008.2	607.577	73.2102	319	0.66
6.09	76.6667	1399.7	16913.1	609.506	73.243	320	0.657
6.1	123.333	1401.51	16820.7	611.435	73.3534	321	0.646
6.11	103.333	1403.32	16730.4	613.363	73.3823	322	0.642
6.12	93.3333	1405.13	16686.3	615.292	73.3424	323	0.633
6.13	83.3333	1406.94	16645.6	617.221	73.3648	324	0.627
6.14	86.6667	1408.75	16573.9	619.15	73.5049	325	0.619
6.15	100	1410.56	16496	621.079	73.4756	326	0.61
6.16	83.3333	1412.37	16463.8	623.008	73.5269	327	0.604
6.17	63.3333	1414.18	16365	624.936	73.4023	328	0.597
6.18	100	1415.99	16317	626.865	73.488	329	0.591
6.19	120	1417.79	16283.6	628.794	73.4237	330	0.584
6.2	130	1419.6	16199.7	630.723	73.3397	331	0.578
6.21	100	1421.41	16053.8	632.652	73.1911	332	0.573
6.22	100	1423.21	15949.8	634.58	73.1331	333	0.566
6.23	103.333	1425.02	15775.1	636.509	73.095	334	0.559
6.24	106.667	1426.83	15889.7	638.438	73.1388	335	0.553
6.25	113.333	1428.63	15727.7	640.367	73.0505	336	0.546
6.26	100	1430.44	15736.2	642.296	73.0205	337	0.54
6.27	60	1432.24	15466.3	644.225	72.9534	338	0.532
6.28	116.667	1434.05	15554.7	646.153	72.9431	339	0.529
6.29	96.6667	1435.85	15466.6	648.082	72.9177	340	0.523
6.3	103.333	1437.65	15476.9	650.011	72.8807	341	0.518
6.31	116.667	1439.46	15379	651.94	72.8661	342	0.512
6.32	90	1441.26	15389.1	653.869	72.8589	343	0.508
6.33	103.333	1443.06	15176.6	655.797	72.8913	344	0.501
6.34	103.333	1444.86	15199.4	657.726	72.9291	345	0.497
6.35	116.667	1446.66	15104	659.655	72.9427	346	0.49
6.36	133.333	1448.47	15111.9	661.584	72.9789	347	0.486
6.37	116.667	1450.27	14984.8	663.513	72.9261	348	0.481
6.38	113.333	1452.07	14955.3	665.442	72.8701	349	0.475
6.39	86.6667	1453.87	14849.5	667.37	72.725	350	0.47
6.4	66.6667	1455.67	14852.3	669.299	72.7141	351	0.466
6.41	126.667	1457.47	14814.3	671.228	72.856	352	0.461
6.42	116.667	1459.27	14755.9	673.157	73.0171	353	0.456
6.43	113.333	1461.07	14801.2	675.086	73.1439	354	0.454
6.44	120	1462.86	14755.3	677.014	73.231	355	0.451
6.45	133.333	1464.66	14743.8	678.943	73.2183	356	0.446
6.46	73.3333	1466.46	14840.4	680.872	73.3182	357	0.441
6.47	106.667	1468.26	14811.9	682.801	73.4328	358	0.435
6.48	123.333	1470.05	14698.5	684.73	73.4141	359	0.432
6.49	126.667	1471.85	14646.5	686.659	73.3273	360	0.428
6.5	90	1473.65	14578.4	688.587	73.3851	361	0.422
6.51	86.6667	1475.44	14636.5	690.516	73.4093	362	0.419
6.52	113.333	1477.24	14617.9	692.445	73.4728	363	0.413
6.53	120	1479.03	14632.8	694.374	73.5677	364	0.408
6.54	120	1480.83	14605.5	696.303	73.6595	365	0.404
6.55	100	1482.62	14586.3	698.231	73.7658	366	0.399
6.56	100	1484.41	14545	700.16	73.8753	367	0.396
6.57	116.667	1486.21	14514.9	702.089	73.9976	368	0.392
6.58	110	1488	14564.4	704.018	74.0628	369	0.388
6.59	140	1489.79	14625.5	705.947	74.175	370	0.384
6.6	103.333	1491.59	14534.7	707.875	74.2886	371	0.381
6.61	103.333	1493.38	14570.2	709.804	74.42	372	0.376
6.62	86.6667	1495.17	14537.4	711.733	74.5077	373	0.371
6.63	106.667	1496.96	14485.7	713.662	74.5796	374	0.367
6.64	130	1498.75	14474.2	715.591	74.6291	375	0.363
6.65	93.3333	1500.54	14562.3	717.52	74.7069	376	0.36
6.66	80	1502.33	14572.3	719.448	74.775	377	0.357
6.67	80	1504.12	14663.8	721.377	74.7327	378	0.353
6.68	130	1505.91	14547.4	723.306	74.7565	379	0.35
6.69	113.333	1507.7	14632.8	725.235	74.8037	380	0.346
6.7	106.667	1509.49	14665	727.164	74.884	381	0.343
6.71	110	1511.28	14704.6	729.092	74.9739	382	0.339
6.72	140	1513.07	14650.2	731.021	74.9899	383	0.336
6.73	110	1514.85	14659.6	732.95	74.92	384	0.333
6.74	106.667	1516.64	14648	734.879	74.9999	385	0.329
6.75	46.6667	1518.43	14693.6	736.808	75.041	386	0.326
6.76	123.333	1520.21	14640.4	738.737	75.0807	387	0.323
6.77	83.3333	1522	14693	740.665	75.0964	388	0.32
6.78	110	1523.78	14776.9	742.594	75.1783	389	0.316
6.79	93.3333	1525.57	14797.6	744.523	75.1827	390	0.313
6.8	93.3333	1527.36	14875.7	746.452	75.1707	391	0.309
6.81	116.667	1529.14	14911.2	748.381	75.1993	392	0.307
6.82	103.333	1530.92	14876.6	750.309	75.3347	393	0.304
6.83	73.3333	1532.71	15044.1	752.238	75.4081	394	0.301
6.84	110	1534.49	14955.3	754.167	75.4226	395	0.298
6.85	110	1536.27	14957.8	756.096	75.4462	396	0.296
6.86	73.3333	1538.06	15003	758.025	75.5505	397	0.292
6.87	123.333	1539.84	15061.7	759.953	75.579	398	0.289
6.88	103.333	1541.62	15072.6	761.882	75.6231	399	0.285
6.89	103.333	1543.4	15170.2	763.811	75.6929	400	0.283
6.9	106.667	1545.18	15210.9	765.74	75.7434	401	0.28
6.91	100	1546.96	15290.6	767.669	75.7871	402	0.277
6.92	73.3333	1548.74	15256.8	769.598	75.8508	403	0.274
6.93	93.3333	1550.53	15375.4	771.526	75.7964	404	0.272
6.94	146.667	1552.31	15310.6	773.455	75.8001	405	0.269
6.95	83.3333	1554.08	15346.8	775.384	75.8923	406	0.267
6.96	100	1555.86	15466.9	777.313	76.0074	407	0.263
6.97	113.333	1557.64	15594.2	779.242	75.9692	408	0.261
6.98	103.333	1559.42	15671.1	781.17	76.0012	409	0.258
6.99	90	1561.2	15814.9	783.099	76.1135	410	0.256
7	120	1562.97	15717	785.028	76.2297	411	0.254
7.01	80	1564.75	15852.6	786.957	76.2124	412	0.25
7.02	123.333	1566.53	15815.8	788.886	76.2613	413	0.248
7.03	106.667	1568.31	15880.2	790.815	76.332	414	0.245
7.04	116.667	1570.08	15935.3	792.743	76.4008	415	0.243
7.05	90	1571.86	16139.8	794.672	76.3832	416	0.24
7.06	106.667	1573.63	16183	796.601	76.4124	417	0.238
7.07	86.6667	1575.41	16459.6	798.53	76.4736	418	0.236
7.08	153.333	1577.18	16504.3	800.459	76.5808	419	0.233
7.09	116.667	1578.96	16768.4	802.387	76.6715	420	0.231
7.1	116.667	1580.73	16813.1	804.316	76.7482	421	0.229
7.11	90	1582.5	16914.9	806.245	76.8395	422	0.227
7.12	90	1584.28	16920.7	808.174	76.9282	423	0.225
7.13	90	1586.05	17019.1	810.103	76.9694	424	0.222
7.14	106.667	1587.82	17090.6	812.032	76.9369	425	0.22
7.15	110	1589.59	17328.3	813.96	76.9726	426	0.218
7.16	133.333	1591.37	17427.7	815.889	76.9367	427	0.217
7.17	156.667	1593.14	17725.5	817.818	76.8748	428	0.214
7.18	123.333	1594.91	17790.3	819.747	76.8649	429	0.213
7.19	86.6667	1596.68	17973.6	821.676	76.9513	430	0.211
7.2	123.333	1598.45	17947.4	823.604	76.9979	431	0.209
7.21	76.6667	1600.22	18336.2	825.533	76.9928	432	0.206
7.22	80	1601.99	18468.7	827.462	76.9637	433	0.204
7.23	90	1603.76	18641.9	829.391	76.9748	434	0.203
7.24	96.6667	1605.53	18615.8	831.32	76.9697	435	0.201
7.25	120	1607.29	18734	833.249	77.0061	436	0.199
7.26	96.6667	1609.06	18502.7	835.177	77.0493	437	0.197
7.27	83.3333	1610.83	18442.9	837.106	77.0442	438	0.195
7.28	123.333	1612.6	18501.5	839.035	77.0141	439	0.193
7.29	113.333	1614.36	18662.6	840.964	77.0388	440	0.191
7.3	103.333	1616.13	18581.5	842.893	77.0714	441	0.189
7.31	136.667	1617.9	18525.8	844.821	77.0855	442	0.186
7.32	123.333	1619.66	18483	846.75	77.1713	443	0.185
7.33	136.667	1621.43	18340.1	848.679	77.1667	444	0.184
7.34	113.333	1623.19	18223.1	850.608	77.1338	445	0.182
7.35	86.6667	1624.96	18205.5	852.537	77.1508	446	0.181
7.36	103.333	1626.72	18178.4	854.465	77.1681	447	0.178
7.37	120	1628.49	17948.6	856.394	77.145	448	0.177
7.38	93.3333	1630.25	17789.4	858.323	77.145	449	0.175
7.39	123.333	1632.01	17660.5	860.252	77.1692	450	0.174
7.4	130	1633.78	17489.7	862.181	77.2145	451	0.173
7.41	116.667	1635.54	17372	864.11	77.2245	452	0.171
7.42	110	1637.3	17175.7	866.038	77.2205	453	0.169
7.43	83.3333	1639.06	16823.4	867.967	77.2445	454	0.168
7.44	113.333	1640.82	16666.9	869.896	77.3046	455	0.166
7.45	143.333	1642.59	16276.9	871.825	77.3584	456	0.165
7.46	113.333	1644.35	15975.1	873.754	77.4042	457	0.163
7.47	106.667	1646.11	15621.6	875.682	77.4036	458	0.162
7.48	160	1647.87	15444.1	877.611	77.4624	459	0.161
7.49	126.667	1649.63	15203.6	879.54	77.5225	460	0.16
7.5	100	1651.38	14862.6	881.469	77.5571	461	0.158
7.51	116.667	1653.14	14585.1	883.398	77.5606	462	0.156
7.52	120	1654.9	14480.9	885.327	77.6557	463	0.155
7.53	146.667	1656.66	14294.5	887.255	77.6903	464	0.154
7.54	83.3333	1658.42	14018.8	889.184	77.7177	465	0.152
7.55	103.333	1660.18	13849.8	891.113	77.7746	466	0.151
7.56	106.667	1661.93	13672.6	893.042	77.8341	467	0.149
7.57	150	1663.69	13583.9	894.971	77.7886	468	0.148
7.58	140	1665.45	13495.7	896.899	77.812	469	0.147
7.59	113.333	1667.2	13406.7	898.828	77.8354	470	0.146
7.6	113.333	1668.96	13310.6	900.757	77.8493	471	0.144
7.61	140	1670.71	13241	902.686	77.8105	472	0.144
7.62	80	1672.47	13194.2	904.615	77.737	473	0.142
7.63	136.667	1674.22	13057.8	906.544	77.6551	474	0.141
7.64	140	1675.98	13005.5	908.472	77.6187	475	0.139
7.65	153.333	1677.73	12953.5	910.401	77.6015	476	0.138
7.66	173.333	1679.48	12915.2	912.33	77.6199	477	0.137
7.67	130	1681.24	12893.9	914.259	77.6872	478	0.135
7.68	136.667	1682.99	12896.7	916.188	77.7469	479	0.135
7.69	123.333	1684.74	12794.5	918.116	77.8285	480	0.133
7.7	163.333	1686.49	12771.1	920.045	77.8192	481	0.132
7.71	126.667	1688.25	12725.8	921.974	77.8012	482	0.131
7.72	136.667	1690	12686	923.903	77.7675	483	0.129
7.73	110	1691.75	12608.8	925.832	77.7608	484	0.128
7.74	136.667	1693.5	12597.6	927.76	77.7124	485	0.126
7.75	123.333	1695.25	12573.6	929.689	77.6394	486	0.126
7.76	133.333	1697	12524.6	931.618	77.5691	487	0.125
7.77	123.333	1698.75	12486.6	933.547	77.4991	488	0.124
7.78	110	1700.5	12486	935.476	77.3873	489	0.123
7.79	130	1702.25	12490	937.405	77.3044	490	0.121
7.8	153.333	1703.99	12436.8	939.333	77.2469	491	0.12
7.81	140	1705.74	12448.9	941.262	77.219	492	0.119
7.82	150	1707.49	12440.1	943.191	77.1914	493	0.118
7.83	136.667	1709.24	12401.5	945.12	77.1337	494	0.117
7.84	133.333	1710.98	12410.3	947.049	77.0549	495	0.116
7.85	160	1712.73	12374.2	948.977	76.9883	496	0.115
7.86	163.333	1714.48	12393.9	950.906	76.9103	497	0.114
7.87	163.333	1716.22	12386.3	952.835	76.8389	498	0.112
7.88	173.333	1717.97	12360.5	954.764	76.7816	499	0.111
7.89	143.333	1719.71	12369.3	956.693	76.6783	500	0.11
7.9	153.333	1721.46	12333.7	958.622	76.5848	501	0.109
7.91	113.333	1723.2	12357.4	960.55	76.5459	502	0.109
7.92	173.333	1724.95	12340.1	962.479	76.4603	503	0.107
7.93	130	1726.69	12377.5	964.408	76.365	504	0.107
7.94	160	1728.43	12329.5	966.337	76.2973	505	0.106
7.95	133.333	1730.18	12343.2	968.266	76.2565	506	0.105
7.96	160	1731.92	12354.7	970.194	76.1969	507	0.104
7.97	140	1733.66	12336.2	972.123	76.1165	508	0.103
7.98	210	1735.4	12310.9	974.052	76.0899	509	0.102
7.99	166.667	1737.15	12360.2	975.981	76.0369	510	0.101
8	153.333	1738.89	12335.9	977.91	76.0112	511	0.1
8.01	186.667	1740.63	12372.3	979.839	75.9886	512	0.099
8.02	156.667	1742.37	12317.6	981.767	76.0067	513	0.098
8.03	166.667	1744.11	12323.4	983.696	75.9872	514	0.097
8.04	180	1745.85	12317.9	985.625	76.0395	515	0.097
8.05	156.667	1747.59	12348.9	987.554	76.0293	516	0.095
8.06	190	1749.33	12293.3	989.483	75.9261	517	0.095
8.07	173.333	1751.07	12303	991.411	75.7102	518	0.094
8.08	156.667	1752.81	12261.7	993.34	75.5766	519	0.093
8.09	186.667	1754.54	12309.4	995.269	75.5017	520	0.092
8.1	200	1756.28	12264.4	997.198	75.4928	521	0.091
8.11	176.667	1758.02	12285.1	999.127	75.4719	522	0.09
8.12	243.333	1759.76	12255.6	1001.06	75.4602	523	0.089
8.13	153.333	1761.49	12250.2	1002.98	75.4329	524	0.089
8.14	160	1763.23	12279	1004.91	75.457	525	0.087
8.15	163.333	1764.96	12293.3	1006.84	75.5476	526	0.087
8.16	156.667	1766.7	12297	1008.77	75.7095	527	0.086
8.17	153.333	1768.43	12279.6	1010.7	75.8571	528	0.086
8.18	190	1770.17	12280.9	1012.63	75.983	529	0.084
8.19	150	1771.9	12274.5	1014.56	76.1299	530	0.084
8.2	200	1773.64	12260.5	1016.49	76.2139	531	0.083
8.21	170	1775.37	12294.8	1018.41	76.2442	532	0.082
8.22	220	1777.11	12261.1	1020.34	76.2131	533	0.081
8.23	220	1778.84	12207.9	1022.27	76.1185	534	0.081
8.24	156.667	1780.57	12176.3	1024.2	76.0101	535	0.08
8.25	190	1782.3	12186.9	1026.13	75.9028	536	0.079
8.26	196.667	1784.04	12152.6	1028.06	75.8167	537	0.079
8.27	233.333	1785.77	12176.9	1029.99	75.8313	538	0.078
8.28	230	1787.5	12186.9	1031.92	75.8956	539	0.077
8.29	196.667	1789.23	12214.9	1033.85	75.9803	540	0.077
8.3	163.333	1790.96	12204.9	1035.77	76.0982	541	0.076
8.31	180	1792.69	12189.7	1037.7	76.2356	542	0.075
8.32	206.667	1794.42	12195.4	1039.63	76.3596	543	0.074
8.33	246.667	1796.15	12164.1	1041.56	76.4807	544	0.074
8.34	250	1797.88	12135	1043.49	76.6156	545	0.073
8.35	173.333	1799.61	12125.2	1045.42	76.7603	546	0.072
8.36	226.667	1801.34	12133.1	1047.35	76.9198	547	0.071
8.37	170	1803.06	12086.9	1049.28	77.1139	548	0.071
8.38	213.333	1804.79	12104.6	1051.2	77.3273	549	0.07
8.39	230	1806.52	12051.7	1053.13	77.587	550	0.069
8.4	203.333	1808.25	12088.4	1055.06	77.8617	551	0.069
8.41	230	1809.97	12083	1056.99	78.0863	552	0.069
8.42	176.667	1811.7	12085.4	1058.92	78.2376	553	0.068
8.43	230	1813.42	12071.4	1060.85	78.367	554	0.067
8.44	206.667	1815.15	12070.8	1062.78	78.4514	555	0.067
8.45	226.667	1816.88	12078.7	1064.71	78.4669	556	0.066
8.46	246.667	1818.6	12018.8	1066.64	78.4823	557	0.065
8.47	213.333	1820.33	12035.9	1068.56	78.5227	558	0.065
8.48	240	1822.05	12055	1070.49	78.5537	559	0.064
8.49	280	1823.77	12023.7	1072.42	78.5314	560	0.063
8.5	270	1825.5	12021.3	1074.35	78.55	561	0.063
8.51	290	1827.22	12026.1	1076.28	78.5707	562	0.062
8.52	320	1828.94	12021.3	1078.21	78.6062	563	0.062
8.53	290	1830.67	11969.3	1080.14	78.6318	564	0.062
8.54	300	1832.39	12011.2	1082.07	78.7044	565	0.061
8.55	306.667	1834.11	11979.3	1083.99	78.746	566	0.06
8.56	270	1835.83	12004	1085.92	78.8526	567	0.059
8.57	230	1837.55	11966.9	1087.85	78.9479	568	0.059
8.58	300	1839.27	11979.6	1089.78	79.0305	569	0.058
8.59	306.667	1840.99	11992.4	1091.71	79.0954	570	0.058
8.6	320	1842.71	11941.9	1093.64	79.2348	571	0.057
8.61	283.333	1844.43	11951.7	1095.57	79.345	572	0.057
8.62	280	1846.15	11987.8	1097.5	79.4489	573	0.056
8.63	266.667	1847.87	11948	1099.43	79.5211	574	0.055
8.64	283.333	1849.59	11988.8	1101.35	79.6212	575	0.055
8.65	333.333	1851.31	11952	1103.28	79.7022	576	0.054
8.66	400	1853.03	11988.8	1105.21	79.7848	577	0.054
8.67	300	1854.74	11991.5	1107.14	79.8343	578	0.053
8.68	316.667	1856.46	12007.6	1109.07	79.8705	579	0.053
8.69	360	1858.18	11974.5	1111	79.908	580	0.052
8.7	326.667	1859.89	11970.2	1112.93	79.9595	581	0.052
8.71	373.333	1861.61	11959	1114.86	80.0386	582	0.051
8.72	343.333	1863.33	11956.2	1116.78	80.1543	583	0.051
8.73	353.333	1865.04	11962.3	1118.71	80.296	584	0.05
8.74	360	1866.76	11936.8	1120.64	80.395	585	0.05
8.75	383.333	1868.47	11920.1	1122.57	80.4666	586	0.049
8.76	330	1870.18	11925.8	1124.5	80.5352	587	0.049
8.77	386.667	1871.9	11954.7	1126.43	80.5992	588	0.048
8.78	370	1873.61	11935.6	1128.36	80.6467	589	0.048
8.79	416.667	1875.33	11924	1130.29	80.6579	590	0.047
8.8	393.333	1877.04	11902.1	1132.21	80.6428	591	0.047
8.81	436.667	1878.75	11946.5	1134.14	80.6447	592	0.047
8.82	410	1880.46	11942.9	1136.07	80.6696	593	0.046
8.83	396.667	1882.18	11916.1	1138	80.6952	594	0.046
8.84	480	1883.89	11896.4	1139.93	80.6967	595	0.046
8.85	463.333	1885.6	11910.3	1141.86	80.6902	596	0.045
8.86	413.333	1887.31	11927.7	1143.79	80.6636	597	0.045
8.87	423.333	1889.02	11893.6	1145.72	80.6562	598	0.044
8.88	436.667	1890.73	11898.8	1147.65	80.628	599	0.044
8.89	450	1892.44	11878.1	1149.57	80.6012	600	0.043
8.9	380	1894.15	11910.9	1151.5	80.5554	601	0.043
8.91	496.667	1895.86	11879.9	1153.43	80.5051	602	0.043
8.92	506.667	1897.57	11972.9	1155.36	80.4298	603	0.042
8.93	453.333	1899.28	11927.4	1157.29	80.348	604	0.042
8.94	446.667	1900.98	11883.6	1159.22	80.238	605	0.041
8.95	500	1902.69	11937.4	1161.15	80.13	606	0.041
8.96	490	1904.4	11910.6	1163.08	80.0383	607	0.04
8.97	466.667	1906.11	11927.1	1165	79.9546	608	0.04
8.98	490	1907.81	11931.3	1166.93	79.8957	609	0.039
8.99	500	1909.52	11907.6	1168.86	79.8476	610	0.039
9	540	1911.23	11885.4	1170.79	79.8058	611	0.039
9.01	626.667	1912.93	11887.5	1172.72	79.763	612	0.038
9.02	483.333	1914.64	11860.8	1174.65	79.7369	613	0.038
9.03	476.667	1916.34	11873.9	1176.58	79.7158	614	0.037
9.04	566.667	1918.05	11900.9	1178.51	79.7115	615	0.038
9.05	496.667	1919.75	11896.4	1180.44	79.697	616	0.037
9.06	510	1921.45	11886	1182.36	79.7159	617	0.036
9.07	510	1923.16	11860.2	1184.29	79.7332	618	0.036
9.08	593.333	1924.86	11896.7	1186.22	79.7576	619	0.036
9.09	566.667	1926.57	11910.9	1188.15	79.7729	620	0.035
9.1	526.667	1928.27	11897.3	1190.08	79.8239	621	0.034
9.11	496.667	1929.97	11894.8	1192.01	79.8588	622	0.034
9.12	543.333	1931.67	11873.3	1193.94	79.8667	623	0.034
9.13	580	1933.37	11851.4	1195.87	79.8774	624	0.034
9.14	580	1935.07	11872	1197.79	79.9257	625	0.033
9.15	516.667	1936.78	11863.2	1199.72	79.9504	626	0.033
9.16	543.333	1938.47	11848	1201.65	79.9969	627	0.032
9.17	543.333	1940.17	11861.7	1203.58	80.0086	628	0.032
9.18	513.333	1941.88	11872.6	1205.51	79.9852	629	0.031
9.19	526.667	1943.58	11865.3	1207.44	79.9518	630	0.031
9.2	526.667	1945.27	11866.9	1209.37	79.9643	631	0.031
9.21	466.667	1946.97	11865.3	1211.3	79.9385	632	0.031
9.22	530	1948.67	11845.9	1213.23	79.9147	633	0.03
9.23	440	1950.37	11847.4	1215.15	79.8809	634	0.03
9.24	453.333	1952.07	11819.5	1217.08	79.828	635	0.029
9.25	533.333	1953.76	11864.7	1219.01	79.7634	636	0.029
9.26	523.333	1955.46	11879.6	1220.94	79.7155	637	0.029
9.27	460	1957.16	11864.4	1222.87	79.7382	638	0.028
9.28	510	1958.85	11865.7	1224.8	79.8358	639	0.028
9.29	493.333	1960.55	11870.8	1226.73	80.0002	640	0.028
9.3	486.667	1962.25	11840.1	1228.66	80.2507	641	0.027
9.31	473.333	1963.94	11839.5	1230.58	80.5378	642	0.027
9.32	410	1965.64	11827.7	1232.51	80.8393	643	0.026
9.33	396.667	1967.33	11836.2	1234.44	81.1635	644	0.026
9.34	420	1969.03	11843.2	1236.37	81.4562	645	0.026
9.35	393.333	1970.72	11823.4	1238.3	81.6933	646	0.025
9.36	450	1972.41	11858.7	1240.23	81.8889	647	0.025
9.37	446.667	1974.11	11847.1	1242.16	82.0427	648	0.024
9.38	446.667	1975.8	11835.6	1244.09	82.1739	649	0.025
9.39	416.667	1977.49	11849.5	1246.02	82.2964	650	0.024
9.4	393.333	1979.18	11852.6	1247.94	82.404	651	0.024
9.41	370	1980.88	11886.3	1249.87	82.494	652	0.023
9.42	363.333	1982.57	11858.1	1251.8	82.5649	653	0.023
9.43	380	1984.26	11845.9	1253.73	82.6402	654	0.023
9.44	406.667	1985.95	11847.1	1255.66	82.7055	655	0.022
9.45	393.333	1987.64	11818.2	1257.59	82.7372	656	0.022
9.46	360	1989.33	11838.6	1259.52	82.7569	657	0.022
9.47	316.667	1991.02	11851.7	1261.45	82.8049	658	0.022
9.48	340	1992.71	11813.4	1263.37	82.8372	659	0.021
9.49	393.333	1994.4	11825.8	1265.3	82.837	660	0.021
9.5	333.333	1996.09	11861.4	1267.23	82.8013	661	0.021
9.51	296.667	1997.78	11876.3	1269.16	82.7586	662	0.021
9.52	310	1999.46	11906.1	1271.09	82.7532	663	0.02
9.53	330	2001.15	11838.6	1273.02	82.7892	664	0.02
9.54	286.667	2002.84	11834	1274.95	82.8294	665	0.02
9.55	300	2004.53	11866.9	1276.88	82.8376	666	0.02
9.56	246.667	2006.21	11873.3	1278.81	82.8823	667	0.019
9.57	230	2007.9	11858.1	1280.73	82.9572	668	0.019
9.58	280	2009.58	11854.7	1282.66	83.0445	669	0.018
9.59	266.667	2011.27	11848.3	1284.59	83.0907	670	0.018
9.6	236.667	2012.95	11835.9	1286.52	83.1205	671	0.018
9.61	253.333	2014.64	11811.9	1288.45	83.1944	672	0.017
9.62	266.667	2016.33	11827.1	1290.38	83.3301	673	0.017
9.63	233.333	2018.01	11804.3	1292.31	83.4275	674	0.016
9.64	250	2019.69	11827.1	1294.24	83.5112	675	0.016
9.65	166.667	2021.38	11819.5	1296.16	83.5974	676	0.016
9.66	183.333	2023.06	11857.8	1298.09	83.725	677	0.016
9.67	176.667	2024.74	11849.5	1300.02	83.8233	678	0.015
9.68	243.333	2026.43	11820.7	1301.95	83.9254	679	0.015
9.69	206.667	2028.11	11852.6	1303.88	84.0265	680	0.015
9.7	213.333	2029.79	11851.7	1305.81	84.0845	681	0.015
9.71	220	2031.47	11870.8	1307.74	84.102	682	0.015
9.72	180	2033.15	11885.4	1309.67	84.1718	683	0.014
9.73	196.667	2034.83	11843.8	1311.59	84.1755	684	0.014
9.74	183.333	2036.52	11821.6	1313.52	84.187	685	0.014
9.75	186.667	2038.19	11839.8	1315.45	84.2337	686	0.014
9.76	143.333	2039.88	11892.4	1317.38	84.2184	687	0.014
9.77	170	2041.55	11833.7	1319.31	84.2529	688	0.013
9.78	170	2043.23	11845.6	1321.24	84.3935	689	0.013
9.79	186.667	2044.91	11848.3	1323.17	84.4767	690	0.013
9.8	166.667	2046.59	11806.4	1325.1	84.4989	691	0.013
9.81	156.667	2048.27	11849.2	1327.03	84.4929	692	0.012
9.82	183.333	2049.95	11868.7	1328.95	84.5072	693	0.012
9.83	193.333	2051.62	11857.4	1330.88	84.5407	694	0.012
9.84	170	2053.3	11831.6	1332.81	84.5639	695	0.012
9.85	113.333	2054.98	11859.6	1334.74	84.5019	696	0.012
9.86	176.667	2056.66	11834	1336.67	84.3007	697	0.011
9.87	153.333	2058.33	11854.4	1338.6	84.0381	698	0.011
9.88	166.667	2060.01	11840.4	1340.53	84.183	699	0.011
9.89	183.333	2061.68	11813.1	1342.46	84.4994	700	0.011
9.9	116.667	2063.36	11807	1344.38	84.6067	701	0.011
9.91	116.667	2065.03	11847.7	1346.31	84.6233	702	0.011
9.92	133.333	2066.71	11860.2	1348.24	84.6131	703	0.01
9.93	140	2068.38	11849.2	1350.17	84.6212	704	0.01
9.94	126.667	2070.05	11831.9	1352.1	84.6265	705	0.01
9.95	116.667	2071.73	11825.5	1354.03	84.6042	706	0.01
9.96	133.333	2073.4	11824.6	1355.96	84.6428	707	0.01
9.97	120	2075.07	11838.9	1357.89	84.6829	708	0.01
9.98	106.667	2076.75	11856.5	1359.82	84.5735	709	0.009
9.99	136.667	2078.42	11828.9	1361.74	84.3499	710	0.009
10	113.333	2080.09	11810.6	1363.67	84.5002	711	0.01
10.01	143.333	2081.76	11858.1	1365.6	84.7775	712	0.01
10.02	116.667	2083.43	11872.6	1367.53	84.8002	713	0.009
10.03	126.667	2085.1	11850.8	1369.46	84.8059	714	0.009
10.04	120	2086.78	11812.8	1371.39	84.8151	715	0.009
10.05	113.333	2088.45	11831.9	1373.32	84.6453	716	0.01
10.06	116.667	2090.11	11834.7	1375.25	84.691	717	0.009
10.07	160	2091.78	11829.5	1377.17	84.8825	718	0.01
10.08	103.333	2093.45	11833.7	1379.1	84.9725	719	0.009
10.09	93.3333	2095.12	11836.8	1381.03	85.0904	720	0.009
10.1	100	2096.79	11834.7	1382.96	85.1806	721	0.009
10.11	106.667	2098.46	11871.4	1384.89	85.0968	722	0.009
10.12	113.333	2100.13	11800.6	1386.82	84.9048	723	0.009
10.13	110	2101.79	11814.9	1388.75	85.0477	724	0.009
10.14	100	2103.46	11803.6	1390.68	85.1949	725	0.009
10.15	123.333	2105.13	11798.2	1392.61	85.1306	726	0.01
10.16	116.667	2106.79	11826.7	1394.53	84.884	727	0.01
10.17	66.6667	2108.46	11808.5	1396.46	84.8332	728	0.01
10.18	113.333	2110.12	11832.2	1398.39	84.9406	729	0.01
10.19	110	2111.79	11822.5	1400.32	85.1966	730	0.011
10.2	126.667	2113.46	11824.9	1402.25	85.3178	731	0.011
10.21	110	2115.12	11830.1	1404.18	85.2087	732	0.011
10.22	103.333	2116.78	11826.4	1406.11	85.2857	733	0.012
10.23	96.6667	2118.45	11821	1408.04	85.4204	734	0.012
10.24	80	2120.11	11831.9	1409.96	85.4156	735	0.012
10.25	66.6667	2121.78	11854.1	1411.89	85.453	736	0.012
10.26	73.3333	2123.44	11848	1413.82	85.5477	737	0.012
10.27	76.6667	2125.1	11839.5	1415.75	85.4169	738	0.012
10.28	100	2126.76	11810.6	1417.68	85.1721	739	0.012
10.29	70	2128.43	11851.1	1419.61	85.3953	740	0.012
10.3	76.6667	2130.09	11865	1421.54	85.7567	741	0.012
10.31	96.6667	2131.75	11863.8	1423.47	85.9119	742	0.012
10.32	80	2133.41	11845.3	1425.4	86.2343	743	0.012
10.33	103.333	2135.07	11828.6	1427.32	86.4124	744	0.012
10.34	83.3333	2136.73	11859	1429.25	86.446	745	0.011
10.35	66.6667	2138.39	11840.1	1431.18	86.6466	746	0.011
10.36	70	2140.05	11836.5	1433.11	86.8277	747	0.011
10.37	123.333	2141.71	11846.8	1435.04	86.8246	748	0.012
10.38	80	2143.37	11821.9	1436.97	87.0326	749	0.011
10.39	70	2145.03	11826.7	1438.9	87.5445	750	0.011
10.4	100	2146.69	11834.3	1440.83	87.8592	751	0.01
10.41	113.333	2148.34	11835.6	1442.75	88.0625	752	0.011
10.42	93.3333	2150	11858.1	1444.68	88.1749	753	0.01
10.43	96.6667	2151.66	11832.8	1446.61	88.1722	754	0.01
10.44	83.3333	2153.32	11832.8	1448.54	88.305	755	0.01
10.45	120	2154.97	11807.6	1450.47	88.531	756	0.01
10.46	86.6667	2156.63	11836.8	1452.4	88.603	757	0.01
10.47	103.333	2158.29	11902.7	1454.33	88.4258	758	0.009
10.48	80	2159.94	11822.8	1456.26	87.8477	759	0.009
10.49	66.6667	2161.6	11874.2	1458.18	88.2794	760	0.008
10.5	106.667	2163.25	11867.2	1460.11	89.1178	761	0.008
10.51	70	2164.91	11844.1	1462.04	89.4084	762	0.008
10.52	93.3333	2166.56	11875.7	1463.97	89.3848	763	0.008
10.53	96.6667	2168.22	11871.1	1465.9	89.5541	764	0.007
10.54	30	2169.87	11857.4	1467.83	89.79	765	0.008
10.55	86.6667	2171.52	11852	1469.76	89.7576	766	0.007
10.56	86.6667	2173.18	11849.5	1471.69	89.3324	767	0.008
10.57	76.6667	2174.83	11869.9	1473.62	89.3202	768	0.007
10.58	73.3333	2176.48	11848	1475.54	89.8091	769	0.007
10.59	123.333	2178.13	11844.4	1477.47	90.2605	770	0.006
10.6	90	2179.78	11843.8	1479.4	90.4381	771	0.007
10.61	66.6667	2181.43	11863.5	1481.33	90.4949	772	0.007
10.62	50	2183.09	11848.3	1483.26	90.6567	773	0.006
10.63	60	2184.74	11866.9	1485.19	90.5908	774	0.005
10.64	80	2186.39	11847.7	1487.12	90.2535	775	0.005
10.65	70	2188.04	11855.6	1489.05	89.9033	776	0.006
10.66	103.333	2189.69	11867.5	1490.97	90.4163	777	0.005
10.67	63.3333	2191.34	11868.4	1492.9	90.844	778	0.005
10.68	86.6667	2192.99	11883.6	1494.83	90.749	779	0.004
10.69	60	2194.63	11828.3	1496.76	90.4843	780	0.004
10.7	106.667	2196.28	11832.2	1498.69	90.6405	781	0.004
10.71	63.3333	2197.93	11835	1500.62	90.8228	782	0.004
10.72	83.3333	2199.58	11885.7	1502.55	90.8652	783	0.003
10.73	83.3333	2201.23	11879.9	1504.48	90.5343	784	0.004
10.74	50	2202.87	11893.6	1506.41	89.2111	785	0.003
10.75	53.3333	2204.52	11857.1	1508.33	89.5873	786	0.003
10.76	63.3333	2206.17	11873.9	1510.26	90.3761	787	0.003
10.77	63.3333	2207.81	11889.1	1512.19	90.7186	788	0.002
10.78	43.3333	2209.46	11881.8	1514.12	90.6477	789	0.002
10.79	83.3333	2211.1	11855.9	1516.05	90.223	790	0.001
10.8	83.3333	2212.75	11884.8	1517.98	90.2341	791	0.002
10.81	76.6667	2214.39	11894.8	1519.91	90.0056	792	0.002
10.82	86.6667	2216.04	11850.5	1521.84	89.7362	793	0.002
10.83	66.6667	2217.68	11897.6	1523.76	90.116	794	0.001
10.84	43.3333	2219.32	11890.3	1525.69	90.2046	795	0.001
10.85	60	2220.97	11964.1	1527.62	90.3993	796	0
10.86	66.6667	2222.61	11939.2	1529.55	90.621	797	0
10.87	70	2224.26	11892.7	1531.48	90.4311	798	0
10.88	73.3333	2225.9	11901.8	1533.41	90.1296	799	0
10.89	80	2227.54	11917.3	1535.34	90.2654	800	0
10.9	73.3333	2229.18	11883	1537.27	90.1024
10.91	53.3333	2230.82	11870.5	1539.2	89.1319
10.92	36.6667	2232.46	11905.5	1541.12	88.7029
10.93	80	2234.1	11881.2	1543.05	89.1739
10.94	96.6667	2235.74	11882.7	1544.98	89.7155
10.95	66.6667	2237.39	11876.6	1546.91	90.1135
10.96	50	2239.03	11910.3	1548.84	89.9919
10.97	63.3333	2240.66	11872.9	1550.77	89.8718
10.98	70	2242.3	11907.3	1552.7	89.7561
10.99	60	2243.94	11922.2	1554.63	89.3281
11	56.6667	2245.58	11909.7	1556.55	88.9742
11.01	73.3333	2247.22	11898.8	1558.48	88.2281
11.02	46.6667	2248.86	11941.6	1560.41	89.085
11.03	86.6667	2250.49	11893	1562.34	89.3632
11.04	76.6667	2252.13	11909.1	1564.27	89.3291
11.05	56.6667	2253.77	11881.8	1566.2	89.2202
11.06	60	2255.41	11882.4	1568.13	88.9696
11.07	30	2257.04	11887.2	1570.06	88.7866
11.08	50	2258.68	11893.9	1571.99	88.8932
11.09	73.3333	2260.31	11933.7	1573.91	88.6983
11.1	66.6667	2261.95	11919.1	1575.84	88.2857
11.11	83.3333	2263.58	11908.8	1577.77	88.3426
11.12	50	2265.22	11905.5	1579.7	88.4853
11.13	73.3333	2266.85	11911.2	1581.63	88.3858
11.14	80	2268.49	11914.3	1583.56	88.216
11.15	66.6667	2270.12	11935	1585.49	88.0315
11.16	76.6667	2271.75	11935.3	1587.42	87.8323
11.17	66.6667	2273.39	11945	1589.34	87.5708
11.18	56.6667	2275.02	11880.9	1591.27	87.3322
11.19	40	2276.65	11872	1593.2	87.0452
11.2	66.6667	2278.28	11904.9	1595.13	86.7638
11.21	70	2279.91	11898.8	1597.06	86.5119
11.22	60	2281.55	11899.4	1598.99	86.2601
11.23	66.6667	2283.18	11927.7	1600.92	85.8887
11.24	66.6667	2284.81	11918.5	1602.85	85.5554
11.25	70	2286.44	11865.7	1604.77	85.2745
11.26	86.6667	2288.07	11919.1	1606.7	84.9698
11.27	33.3333	2289.7	11914	1608.63	84.6521
11.28	63.3333	2291.33	11867.8	1610.56	84.4982
11.29	50	2292.95	11918.8	1612.49	84.3181
11.3	50	2294.58	11888.8	1614.42	84.0772
11.31	40	2296.21	11866.3	1616.35	83.7278
11.32	56.6667	2297.84	11908.5	1618.28	83.7569
11.33	56.6667	2299.47	11936.5	1620.21	83.7608
11.34	50	2301.09	11932.2	1622.13	83.6088
11.35	50	2302.72	11908.5	1624.06	83.6209
11.36	53.3333	2304.35	11929.2	1625.99	83.7863
11.37	60	2305.97	11897.6	1627.92	83.8893
11.38	60	2307.6	11920.1	1629.85	84.1083
11.39	73.3333	2309.23	11940.7	1631.78	84.1996
11.4	33.3333	2310.85	11953.2	1633.71	84.1293
11.41	76.6667	2312.48	11913.1	1635.64	83.898
11.42	50	2314.1	11911.9	1637.56	84.3699
11.43	53.3333	2315.73	11943.5	1639.49	84.8476
11.44	43.3333	2317.35	11974.2	1641.42	85.145
11.45	53.3333	2318.97	11943.5	1643.35	85.2394
11.46	46.6667	2320.6	12045.6	1645.28	85.018
11.47	66.6667	2322.22	11945.9	1647.21	84.9405
11.48	90	2323.84	11954.1	1649.14	85.5316
11.49	60	2325.47	11914.6	1651.07	85.6428
11.5	83.3333	2327.09	11956.8	1653	85.4504
11.51	80	2328.71	11931.6	1654.92	86.1983
11.52	50	2330.33	11994.2	1656.85	86.674
11.53	36.6667	2331.95	11913.7	1658.78	86.9235
11.54	33.3333	2333.57	11929.5	1660.71	86.9124
11.55	46.6667	2335.2	11904.3	1662.64	86.91
11.56	60	2336.82	11923.7	1664.57	87.1359
11.57	66.6667	2338.44	11931.3	1666.5	87.15
11.58	60	2340.05	11931.6	1668.43	86.8709
11.59	106.667	2341.68	11969	1670.35	86.794
11.6	33.3333	2343.29	11942.6	1672.28	87.0141
11.61	56.6667	2344.91	11954.7	1674.21	87.0859
11.62	80	2346.53	11977.2	1676.14	87.1856
11.63	66.6667	2348.15	11956.8	1678.07	87.188
11.64	40	2349.77	11961.1	1680	86.9458
11.65	63.3333	2351.38	11949.8	1681.93	86.696
11.66	80	2353	11949.5	1683.86	86.4089
11.67	76.6667	2354.62	11945.6	1685.79	86.6488
11.68	63.3333	2356.23	11996.7	1687.71	86.7358
11.69	80	2357.85	11989.1	1689.64	86.7853
11.7	56.6667	2359.47	11957.8	1691.57	86.8371
11.71	53.3333	2361.08	11963.5	1693.5	86.6811
11.72	43.3333	2362.7	11952	1695.43	86.1655
11.73	46.6667	2364.31	11960.8	1697.36	85.725
11.74	50	2365.93	11974.5	1699.29	85.7021
11.75	40	2367.54	11951.1	1701.22	85.7597
11.76	43.3333	2369.15	11984.2	1703.14	85.7846
11.77	53.3333	2370.77	11966	1705.07	85.6772
11.78	50	2372.38	12000.3	1707	85.7358
11.79	53.3333	2373.99	11966.3	1708.93	85.8215
11.8	53.3333	2375.61	12016.7	1710.86	85.7416
11.81	83.3333	2377.22	11976	1712.79	85.4569
11.82	56.6667	2378.83	11961.4	1714.72	84.928
11.83	46.6667	2380.44	11961.7	1716.65	84.5733
11.84	80	2382.05	11964.7	1718.58	84.9595
11.85	40	2383.66	11969.6	1720.5	85.2711
11.86	53.3333	2385.27	11973.3	1722.43	85.3084
11.87	60	2386.88	12008.8	1724.36	85.3047
11.88	83.3333	2388.49	12003.6	1726.29	85.3152
11.89	53.3333	2390.1	12004.9	1728.22	85.1621
11.9	60	2391.71	12020.1	1730.15	84.8495
11.91	53.3333	2393.32	12018.2	1732.08	84.6022
11.92	46.6667	2394.93	12023.7	1734.01	84.547
11.93	33.3333	2396.54	12005.8	1735.93	84.9533
11.94	70	2398.15	12037.4	1737.86	85.1037
11.95	63.3333	2399.76	12013.1	1739.79	85.0929
11.96	36.6667	2401.36	12004.9	1741.72	85.1483
11.97	63.3333	2402.97	11994.8	1743.65	85.165
11.98	46.6667	2404.58	12035.6	1745.58	85.2646
11.99	56.6667	2406.18	12019.1	1747.51	85.2179
12	36.6667	2407.79	12019.8	1749.44	85.3153
12.01	63.3333	2409.39	12012.5	1751.36	85.7801
12.02	60	2411	12062	1753.29	86.2774
12.03	60	2412.61	12043.8	1755.22	86.4707
12.04	50	2414.21	12076.6	1757.15	86.595
12.05	33.3333	2415.82	12079	1759.08	86.7913
12.06	23.3333	2417.42	12058.1	1761.01	86.9098
12.07	60	2419.02	12059	1762.94	87.2261
12.08	36.6667	2420.63	12062.6	1764.87	87.5399
12.09	66.6667	2422.23	12087.8	1766.8	87.6109
12.1	73.3333	2423.83	12050.8	1768.72	87.6589
12.11	63.3333	2425.44	12083.3	1770.65	87.6556
12.12	63.3333	2427.04	12078.7	1772.58	87.8065
12.13	40	2428.64	12104.6	1774.51	88.2227
12.14	40	2430.24	12086.3	1776.44	88.538
12.15	56.6667	2431.84	12069.9	1778.37	88.6668
12.16	46.6667	2433.44	12090.3	1780.3	88.7528
12.17	26.6667	2435.05	12061.7	1782.23	88.9632
12.18	46.6667	2436.64	12077.5	1784.15	89.1119
12.19	33.3333	2438.24	12083.6	1786.08	89.2639
12.2	50	2439.84	12078.1	1788.01	89.327
12.21	30	2441.45	12102.7	1789.94	89.1454
12.22	56.6667	2443.04	12106.4	1791.87	89.0019
12.23	60	2444.64	12087.5	1793.8	89.2019
12.24	73.3333	2446.24	12090.9	1795.73	89.339
12.25	70	2447.84	12114.6	1797.66	89.449
12.26	60	2449.44	12111.6	1799.59	89.4183
12.27	63.3333	2451.03	12135	1801.51	89.4078
12.28	40	2452.63	12145.6	1803.44	89.5886
12.29	63.3333	2454.23	12121.9	1805.37	89.6912
12.3	40	2455.83	12105.8	1807.3	89.6835
12.31	46.6667	2457.42	12079.9	1809.23	89.6435
12.32	66.6667	2459.02	12109.4	1811.16	89.6389
12.33	33.3333	2460.61	12133.4	1813.09	89.7967
12.34	46.6667	2462.21	12114.9	1815.02	89.9146
12.35	43.3333	2463.8	12119.8	1816.94	89.9221
12.36	60	2465.4	12165.7	1818.87	89.9876
12.37	33.3333	2466.99	12148.3	1820.8	90.0472
12.38	53.3333	2468.59	12124.6	1822.73	90.0333
12.39	50	2470.18	12158.1	1824.66	90.0923
12.4	50	2471.77	12117.3	1826.59	90.261
12.41	66.6667	2473.37	12133.1	1828.52	90.2503
12.42	66.6667	2474.96	12162.9	1830.45	90.4502
12.43	63.3333	2476.55	12160.5	1832.38	90.8098
12.44	60	2478.14	12183.6	1834.3	90.9941
12.45	50	2479.74	12193.6	1836.23	91.0537
12.46	60	2481.33	12219.8	1838.16	91.2331
12.47	50	2482.92	12215.2	1840.09	91.3751
12.48	56.6667	2484.51	12160.5	1842.02	91.2848
12.49	73.3333	2486.1	12217	1843.95	91.2448
12.5	53.3333	2487.69	12241.9	1845.88	91.5106
12.51	50	2489.28	12249.8	1847.81	91.7726
12.52	40	2490.87	12209.7	1849.73	92.0279
12.53	36.6667	2492.46	12209.1	1851.66	92.1736
12.54	46.6667	2494.05	12193	1853.59	92.2551
12.55	63.3333	2495.64	12224.3	1855.52	92.3078
12.56	50	2497.23	12234.7	1857.45	92.3354
12.57	50	2498.82	12212.8	1859.38	92.3277
12.58	33.3333	2500.4	12255	1861.31	92.4164
12.59	60	2501.99	12220.4	1863.24	92.4485
12.6	40	2503.58	12277.8	1865.17	92.2761
12.61	40	2505.16	12239.8	1867.09	92.0412
12.62	46.6667	2506.75	12283.6	1869.02	92.1184
12.63	40	2508.34	12264.7	1870.95	92.424
12.64	70	2509.92	12262.9	1872.88	92.6501
12.65	30	2511.51	12246.5	1874.81	92.732
12.66	26.6667	2513.09	12250.8	1876.74	92.7504
12.67	50	2514.68	12234.7	1878.67	92.7973
12.68	50	2516.26	12272.9	1880.6	92.7875
12.69	50	2517.85	12255.9	1882.52	92.7851
12.7	56.6667	2519.43	12262.9	1884.45	92.7842
12.71	33.3333	2521.01	12312.8	1886.38	92.7612
12.72	50	2522.6	12286.3	1888.31	92.6832
12.73	46.6667	2524.18	12289.1	1890.24	92.6689
12.74	36.6667	2525.76	12275.4	1892.17	92.7852
12.75	56.6667	2527.35	12290.3	1894.1	92.8126
12.76	60	2528.93	12334	1896.03	92.8782
12.77	16.6667	2530.51	12273.6	1897.95	92.9334
12.78	56.6667	2532.09	12297	1899.88	92.9044
12.79	50	2533.67	12275.1	1901.81	92.8818
12.8	73.3333	2535.26	12337.1	1903.74	92.9031
12.81	53.3333	2536.84	12316.4	1905.67	92.9131
12.82	36.6667	2538.41	12344.4	1907.6	92.8863
12.83	50	2539.99	12315.2	1909.53	92.8709
12.84	53.3333	2541.57	12351.7	1911.46	92.8955
12.85	36.6667	2543.15	12340.7	1913.39	92.9087
12.86	63.3333	2544.73	12312.5	1915.31	92.8706
12.87	26.6667	2546.31	12361.7	1917.24	92.7943
12.88	36.6667	2547.89	12377.8	1919.17	92.7443
12.89	46.6667	2549.47	12393.9	1921.1	92.7003
12.9	56.6667	2551.05	12356.2	1923.03	92.6998
12.91	33.3333	2552.62	12388.1	1924.96	92.883
12.92	30	2554.2	12346.8	1926.89	92.9359
12.93	53.3333	2555.78	12363.8	1928.82	92.9023
12.94	50	2557.35	12404.9	1930.74	92.9638
12.95	40	2558.93	12377.8	1932.67	93.0421
12.96	63.3333	2560.51	12401.2	1934.6	93.0456
12.97	43.3333	2562.08	12409.4	1936.53	93.0413
12.98	43.3333	2563.66	12441.6	1938.46	92.9719
12.99	53.3333	2565.23	12418.5	1940.39	92.8905
13	33.3333	2566.81	12424.3	1942.32	92.8042
13.01	36.6667	2568.38	12400	1944.25	92.902
13.02	56.6667	2569.96	12434.7	1946.18	92.9198
13.03	23.3333	2571.53	12464.1	1948.1	92.9708
13.04	46.6667	2573.1	12465	1950.03	93.1104
13.05	46.6667	2574.68	12437.1	1951.96	93.1235
13.06	43.3333	2576.25	12427.4	1953.89	92.9449
13.07	30	2577.82	12490	1955.82	92.939
13.08	30	2579.39	12472.6	1957.75	93.0705
13.09	56.6667	2580.97	12449.8	1959.68	93.0701
13.1	43.3333	2582.54	12405.8	1961.61	93.0738
13.11	66.6667	2584.11	12446.8	1963.53	93.0842
13.12	40	2585.68	12462.6	1965.46	92.8454
13.13	56.6667	2587.25	12478.1	1967.39	92.7202
13.14	53.3333	2588.82	12538.9	1969.32	92.9272
13.15	50	2590.39	12488.8	1971.25	93.1594
13.16	53.3333	2591.96	12571.7	1973.18	93.0966
13.17	43.3333	2593.53	12482.1	1975.11	93.1023
13.18	53.3333	2595.1	12538.6	1977.04	93.1206
13.19	83.3333	2596.67	12513.4	1978.97	93.0155
13.2	36.6667	2598.24	12515.2	1980.89	93.0022
13.21	76.6667	2599.8	12559	1982.82	93.2011
13.22	53.3333	2601.37	12544.7	1984.75	93.1856
13.23	46.6667	2602.94	12540.4	1986.68	92.9723
13.24	23.3333	2604.51	12513.4	1988.61	92.8531
13.25	40	2606.07	12556.8	1990.54	92.9159
13.26	53.3333	2607.64	12559.6	1992.47	92.8688
13.27	33.3333	2609.21	12575.7	1994.4	92.9283
13.28	43.3333	2610.77	12562.6	1996.32	92.9683
13.29	53.3333	2612.34	12604.9	1998.25	93.103
13.3	40	2613.9	12623.1	2000.18	93.2237
13.31	50	2615.47	12600.6	2002.11	93.0696
13.32	46.6667	2617.03	12620.1	2004.04	92.9607
13.33	56.6667	2618.6	12649.5	2005.97	93.0459
13.34	36.6667	2620.16	12662.6	2007.9	93.1771
13.35	53.3333	2621.73	12660.8	2009.83	93.0129
13.36	56.6667	2623.29	12653.8	2011.76	92.884
13.37	50	2624.85	12660.2	2013.68	93.1735
13.38	23.3333	2626.42	12693.6	2015.61	93.482
13.39	33.3333	2627.98	12679.9	2017.54	93.5655
13.4	53.3333	2629.54	12685.4	2019.47	93.4928
13.41	40	2631.1	12684.2	2021.4	93.2166
13.42	60	2632.66	12647.7	2023.33	93.1024
13.43	63.3333	2634.23	12681.5	2025.26	93.1446
13.44	56.6667	2635.79	12724	2027.19	93.1661
13.45	53.3333	2637.35	12786.6	2029.11	93.2614
13.46	36.6667	2638.91	12732.8	2031.04	93.2057
13.47	23.3333	2640.47	12718.8	2032.97	93.176
13.48	40	2642.03	12742.6	2034.9	93.262
13.49	56.6667	2643.59	12733.1	2036.83	93.3371
13.5	33.3333	2645.15	12702.1	2038.76	93.1627
13.51	50	2646.71	12754.4	2040.69	93.2613
13.52	66.6667	2648.26	12828.9	2042.62	93.3087
13.53	53.3333	2649.82	12793.3	2044.54	93.3472
13.54	43.3333	2651.38	12785.4	2046.47	93.4531
13.55	30	2652.94	12756.5	2048.4	93.514
13.56	43.3333	2654.5	12776	2050.33	93.4375
13.57	50	2656.05	12781.2	2052.26	93.3621
13.58	43.3333	2657.61	12761.1	2054.19	93.3419
13.59	50	2659.17	12789.7	2056.12	93.3813
13.6	43.3333	2660.72	12746.2	2058.05	93.3436
13.61	36.6667	2662.28	12765.3	2059.98	93.2326
13.62	50	2663.83	12820.7	2061.9	93.2376
13.63	40	2665.39	12820.1	2063.83	93.3103
13.64	63.3333	2666.95	12882.7	2065.76	93.3702
13.65	50	2668.5	12820.4	2067.69	93.4748
13.66	30	2670.05	12826.4	2069.62	93.4305
13.67	43.3333	2671.61	12806.1	2071.55	93.3122
13.68	46.6667	2673.16	12869.3	2073.48	93.3356
13.69	60	2674.72	12816.1	2075.41	93.4115
13.7	46.6667	2676.27	12941.6	2077.33	93.4251
13.71	56.6667	2677.82	12930.4	2079.26	93.3887
13.72	40	2679.37	12921.3	2081.19	93.3795
13.73	60	2680.93	12880.2	2083.12	93.4192
13.74	36.6667	2682.48	12858.4	2085.05	93.4254
13.75	53.3333	2684.03	12856.2	2086.98	93.3467
13.76	43.3333	2685.58	12816.4	2088.91	93.2486
13.77	36.6667	2687.13	12881.5	2090.84	93.2745
13.78	43.3333	2688.68	12889.7	2092.77	93.4199
13.79	56.6667	2690.23	12918.2	2094.69	93.4391
13.8	46.6667	2691.78	12953.5	2096.62	93.3486
13.81	30	2693.33	12955.3	2098.55	93.3622
13.82	40	2694.88	12986	2100.48	93.3812
13.83	46.6667	2696.43	12923.7	2102.41	93.3508
13.84	50	2697.98	12923.4	2104.34	93.348
13.85	46.6667	2699.53	12924.3	2106.27	93.4314
13.86	66.6667	2701.08	12948.3	2108.2	93.4999
13.87	40	2702.62	12935.6	2110.12	93.4631
13.88	56.6667	2704.17	12927.1	2112.05	93.3978
13.89	43.3333	2705.72	13004	2113.98	93.4446
13.9	46.6667	2707.27	13011.6	2115.91	93.4709
13.91	46.6667	2708.81	12942.9	2117.84	93.4423
13.92	40	2710.36	12912.5	2119.77	93.5067
13.93	53.3333	2711.91	12946.8	2121.7	93.4703
13.94	30	2713.45	12936.5	2123.63	93.4236
13.95	46.6667	2715	12969	2125.56	93.4832
13.96	36.6667	2716.54	13019.5	2127.48	93.4944
13.97	13.3333	2718.09	13038.9	2129.41	93.4837
13.98	40	2719.63	13021	2131.34	93.453
13.99	40	2721.18	13041	2133.27	93.4647
14	60	2722.72	12986.3	2135.2	93.6235
14.01	36.6667	2724.27	12979	2137.13	93.6901
14.02	33.3333	2725.81	13017.3	2139.06	93.5999
14.03	33.3333	2727.35	12976.9	2140.99	93.4985
14.04	50	2728.89	13026.4	2142.91	93.7028
14.05	30	2730.44	13031.3	2144.84	93.9222
14.06	30	2731.98	12959.6	2146.77	93.7236
14.07	36.6667	2733.52	13032.2	2148.7	93.7486
14.08	26.6667	2735.06	13002.4	2150.63	93.8777
14.09	36.6667	2736.61	13045	2152.56	93.9136
14.1	26.6667	2738.15	12985.4	2154.49	93.912
14.11	43.3333	2739.69	12999.1	2156.42	93.5685
14.12	33.3333	2741.23	12983	2158.35	93.4658
14.13	30	2742.77	13012.8	2160.27	93.9559
14.14	50	2744.31	13007.9	2162.2	94.0282
14.15	30	2745.85	13014.6	2164.13	93.7531
14.16	23.3333	2747.39	13054.7	2166.06	93.5687
14.17	16.6667	2748.93	12955	2167.99	93.4142
14.18	30	2750.46	12999.4	2169.92	93.6411
14.19	23.3333	2752	12985.7	2171.85	93.7967
14.2	46.6667	2753.54	12997	2173.78	93.5813
14.21	53.3333	2755.08	12997.9	2175.7	93.491
14.22	23.3333	2756.61	13005.5	2177.63	93.5744
14.23	53.3333	2758.15	13055.3	2179.56	93.5206
14.24	63.3333	2759.69	13012.8	2181.49	93.228
14.25	53.3333	2761.23	12977.2	2183.42	93.207
14.26	36.6667	2762.76	12928.6	2185.35	93.4241
14.27	60	2764.3	12962.3	2187.28	93.6354
14.28	40	2765.83	12938.9	2189.21	93.5847
14.29	43.3333	2767.37	12997.3	2191.13	93.5603
14.3	46.6667	2768.9	12954.4	2193.06	93.6024
14.31	73.3333	2770.44	12963.5	2194.99	93.6092
14.32	50	2771.97	13037.4	2196.92	93.5693
14.33	40	2773.51	13018.5	2198.85	93.6009
14.34	36.6667	2775.04	13037.1	2200.78	93.7356
14.35	50	2776.57	12995.1	2202.71	93.6809
14.36	23.3333	2778.11	13002.7	2204.64	93.6297
14.37	66.6667	2779.64	12981.5	2206.57	93.4922
14.38	26.6667	2781.17	12961.7	2208.49	93.4715
14.39	53.3333	2782.71	13003.3	2210.42	93.5294
14.4	40	2784.24	13011.6	2212.35	93.5188
14.41	56.6667	2785.77	13063.2	2214.28	93.6497
14.42	36.6667	2787.3	13034.7	2216.21	93.5547
14.43	33.3333	2788.83	13024.6	2218.14	93.3675
14.44	43.3333	2790.36	13009.4	2220.07	93.3511
14.45	50	2791.89	12997.3	2222	93.3254
14.46	36.6667	2793.42	13014.9	2223.92	93.3746
14.47	40	2794.95	13034	2225.85	93.4339
14.48	30	2796.48	13022.5	2227.78	93.5369
14.49	46.6667	2798.01	13001.2	2229.71	93.4281
14.5	50	2799.54	13021.9	2231.64	93.2784
14.51	63.3333	2801.07	13017.3	2233.57	93.2186
14.52	26.6667	2802.6	13036.8	2235.5	93.1766
14.53	63.3333	2804.13	13041	2237.43	93.2555
14.54	40	2805.66	13045.6	2239.36	93.3008
14.55	50	2807.18	13045.6	2241.28	93.2612
14.56	30	2808.71	13040.1	2243.21	93.2414
14.57	30	2810.24	13061.1	2245.14	93.1454
14.58	56.6667	2811.76	13028.9	2247.07	93.1341
14.59	60	2813.29	13040.7	2249	93.1924
14.6	56.6667	2814.82	13122.2	2250.93	93.2461
14.61	30	2816.34	13061.7	2252.86	93.2418
14.62	46.6667	2817.87	13024	2254.79	93.1647
14.63	36.6667	2819.39	13014.3	2256.71	93.1494
14.64	56.6667	2820.92	13048.9	2258.64	93.1138
14.65	30	2822.44	13047.7	2260.57	93.1375
14.66	66.6667	2823.97	13080.2	2262.5	93.1692
14.67	46.6667	2825.49	13104	2264.43	93.1557
14.68	30	2827.01	13041.6	2266.36	93.1426
14.69	43.3333	2828.54	13062	2268.29	93.0308
14.7	43.3333	2830.06	13020.7	2270.22	93.0427
14.71	30	2831.58	13070.5	2272.15	93.0943
14.72	60	2833.11	13067.8	2274.07	93.0886
14.73	63.3333	2834.63	13038.6	2276	93.0924
14.74	40	2836.15	13031.9	2277.93	93.0471
14.75	46.6667	2837.67	13047.7	2279.86	93.0549
14.76	60	2839.19	13078.7	2281.79	93.043
14.77	20	2840.72	13123.1	2283.72	93.0127
14.78	36.6667	2842.24	13140.7	2285.65	92.993
14.79	50	2843.76	13109.4	2287.58	92.9886
14.8	30	2845.28	13101.2	2289.5	93.0057
14.81	53.3333	2846.8	13113.4	2291.43	92.9955
14.82	46.6667	2848.32	13120.1	2293.36	92.9404
14.83	63.3333	2849.84	13151.4	2295.29	92.9093
14.84	60	2851.35	13094.2	2297.22	92.8965
14.85	46.6667	2852.87	13100.6	2299.15	92.8781
14.86	36.6667	2854.39	13134	2301.08	92.9031
14.87	30	2855.91	13070.2	2303.01	92.9485
14.88	33.3333	2857.43	13069.6	2304.94	92.96
14.89	36.6667	2858.94	13110.6	2306.86	92.9044
14.9	50	2860.46	13148.9	2308.79	92.847
14.91	23.3333	2861.98	13131.9	2310.72	92.8624
14.92	40	2863.49	13157.1	2312.65	92.9026
14.93	33.3333	2865.01	13166.6	2314.58	92.9355
14.94	40	2866.53	13148.3	2316.51	93.0032
14.95	26.6667	2868.04	13142.6	2318.44	93.0797
14.96	63.3333	2869.56	13148	2320.37	93.1607
14.97	50	2871.07	13168.7	2322.29	93.2311
14.98	43.3333	2872.59	13141.6	2324.22	93.2802
14.99	73.3333	2874.1	13199.4	2326.15	93.3187
15	43.3333	2875.62	13213.7	2328.08	93.2621
15.01	50	2877.13	13169.9	2330.01	93.2498
15.02	50	2878.64	13224	2331.94	93.3569
15.03	43.3333	2880.16	13181.5	2333.87	93.4132
15.04	46.6667	2881.67	13145.9	2335.8	93.4767
15.05	33.3333	2883.18	13132.8	2337.72	93.5489
15.06	53.3333	2884.7	13178.1	2339.65	93.5869
15.07	43.3333	2886.21	13145.6	2341.58	93.6061
15.08	36.6667	2887.72	13218.5	2343.51	93.5363
15.09	33.3333	2889.23	13221	2345.44	93.3567
15.1	43.3333	2890.74	13165.7	2347.37	93.0762
15.11	43.3333	2892.26	13262	2349.3	92.9508
15.12	46.6667	2893.77	13212.8	2351.23	93.1309
15.13	36.6667	2895.28	13290	2353.16	93.4202
15.14	53.3333	2896.79	13251.1	2355.08	93.5655
15.15	33.3333	2898.3	13283	2357.01	93.6217
15.16	36.6667	2899.81	13291.5	2358.94	93.7259
15.17	33.3333	2901.32	13302.1	2360.87	93.7992
15.18	50	2902.82	13323.7	2362.8	93.7716
15.19	53.3333	2904.33	13262	2364.73	93.6178
15.2	40	2905.84	13269.9	2366.66	93.4908
15.21	46.6667	2907.35	13267.8	2368.59	93.3503
15.22	30	2908.86	13254.1	2370.51	93.1733
15.23	46.6667	2910.36	13265	2372.44	92.936
15.24	36.6667			2374.37	92.7963
15.25	50			2376.3	92.7352
15.26	40			2378.23	92.6433
15.27	36.6667			2380.16	92.5162
15.28	46.6667			2382.09	92.4201
15.29	46.6667			2384.02	92.3996
15.3	56.6667			2385.95	92.3746
15.31	50			2387.87	92.3429
15.32	43.3333			2389.8	92.3326
15.33	53.3333			2391.73	92.3383
15.34	66.6667			2393.66	92.3304
15.35	30			2395.59	92.3348
15.36	76.6667			2397.52	92.2921
15.37	66.6667			2399.45	92.2403
15.38	43.3333			2401.38	92.2113
15.39	33.3333			2403.3	92.2279
15.4	43.3333			2405.23	92.2343
15.41	43.3333			2407.16	92.2497
15.42	53.3333			2409.09	92.2454
15.43	50			2411.02	92.2186
15.44	36.6667			2412.95	92.2006
15.45	33.3333			2414.88	92.1894
15.46	30			2416.81	92.1734
15.47	50			2418.74	92.1693
15.48	56.6667			2420.66	92.1395
15.49	50			2422.59	92.1162
15.5	40			2424.52	92.0964
15.51	20			2426.45	92.0807
15.52	60			2428.38	92.1118
15.53	30			2430.31	92.1008
15.54	53.3333			2432.24	92.0423
15.55	43.3333			2434.17	91.9776
15.56	36.6667			2436.09	91.95
15.57	43.3333			2438.02	91.9939
15.58	43.3333			2439.95	92.0163
15.59	36.6667			2441.88	91.9606
15.6	36.6667			2443.81	91.9413
15.61	60			2445.74	91.9755
15.62	40			2447.67	91.9558
15.63	56.6667			2449.6	91.8874
15.64	53.3333			2451.53	91.8363
15.65	40			2453.45	91.8615
15.66	23.3333			2455.38	91.8914
15.67	46.6667			2457.31	91.8768
15.68	46.6667			2459.24	91.8726
15.69	36.6667			2461.17	91.8472
15.7	56.6667			2463.1	91.8331
15.71	83.3333			2465.03	91.8563
15.72	53.3333			2466.96	91.8197
15.73	46.6667			2468.88	91.7488
15.74	70			2470.81	91.7396
15.75	36.6667			2472.74	91.775
15.76	63.3333			2474.67	91.7893
15.77	33.3333			2476.6	91.7424
15.78	33.3333			2478.53	91.7122
15.79	33.3333			2480.46	91.7098
15.8	46.6667			2482.39	91.6876
15.81	46.6667			2484.32	91.7127
15.82	43.3333			2486.24	91.7362
15.83	36.6667			2488.17	91.7057
15.84	53.3333			2490.1	91.6558
15.85	46.6667			2492.03	91.6284
15.86	50			2493.96	91.6386
15.87	40			2495.89	91.676
15.88	46.6667			2497.82	91.6603
15.89	70			2499.75	91.6327
15.9	46.6667			2501.67	91.605
15.91	43.3333			2503.6	91.5927
15.92	36.6667			2505.53	91.5785
15.93	60			2507.46	91.605
15.94	36.6667			2509.39	91.5916
15.95	56.6667			2511.32	91.5724
15.96	56.6667			2513.25	91.5314
15.97	33.3333			2515.18	91.4942
15.98	46.6667			2517.1	91.5201
15.99	66.6667			2519.03	91.5538
16	33.3333			2520.96	91.5353
16.01	36.6667			2522.89	91.4807
16.02	36.6667			2524.82	91.4771
16.03	40			2526.75	91.4954
16.04	50			2528.68	91.4899
16.05	30			2530.61	91.5001
16.06	50			2532.54	91.4901
16.07	33.3333			2534.46	91.4683
16.08	56.6667			2536.39	91.4566
16.09	33.3333			2538.32	91.421
16.1	50			2540.25	91.398
16.11	30			2542.18	91.3708
16.12	70			2544.11	91.343
16.13	30			2546.04	91.3404
16.14	53.3333			2547.97	91.3625
16.15	56.6667			2549.89	91.3759
16.16	60			2551.82	91.3815
16.17	53.3333			2553.75	91.3996
16.18	40			2555.68	91.4003
16.19	73.3333			2557.61	91.3841
16.2	36.6667			2559.54	91.3392
16.21	40			2561.47	91.317
16.22	50			2563.4	91.3366
16.23	50			2565.33	91.3053
16.24	53.3333			2567.25	91.2514
16.25	36.6667			2569.18	91.2759
16.26	60			2571.11	91.3066
16.27	20			2573.04	91.2733
16.28	70			2574.97	91.2373
16.29	36.6667			2576.9	91.2125
16.3	50			2578.83	91.2096
16.31	40			2580.76	91.2095
16.32	46.6667			2582.68	91.2009
16.33	23.3333			2584.61	91.2159
16.34	66.6667			2586.54	91.2215
16.35	63.3333			2588.47	91.202
16.36	53.3333			2590.4	91.1617
16.37	36.6667			2592.33	91.1301
16.38	23.3333			2594.26	91.1278
16.39	46.6667			2596.19	91.1334
16.4	43.3333			2598.12	91.1265
16.41	40			2600.04	91.1066
16.42	23.3333			2601.97	91.1235
16.43	40			2603.9	91.1661
16.44	50			2605.83	91.1588
16.45	60			2607.76	91.086
16.46	53.3333			2609.69	91.0455
16.47	40			2611.62	91.0683
16.48	43.3333			2613.55	91.0778
16.49	50			2615.47	91.0562
16.5	70			2617.4	91.0413
16.51	26.6667			2619.33	91.0433
16.52	40			2621.26	91.0496
16.53	36.6667			2623.19	91.052
16.54	33.3333			2625.12	91.0072
16.55	40			2627.05	90.9745
16.56	43.3333			2628.98	90.9949
16.57	43.3333			2630.91	91.0185
16.58	33.3333			2632.83	90.9966
16.59	40			2634.76	90.965
16.6	43.3333			2636.69	90.9414
16.61	36.6667			2638.62	90.9347
16.62	53.3333			2640.55	90.9291
16.63	56.6667			2642.48	90.9607
16.64	56.6667			2644.41	90.9666
16.65	60			2646.34	90.9595
16.66	50			2648.26	90.9655
16.67	43.3333			2650.19	90.9326
16.68	36.6667			2652.12	90.8962
16.69	33.3333			2654.05	90.9017
16.7	50			2655.98	90.8899
16.71	70			2657.91	90.8868
16.72	56.6667			2659.84	90.9027
16.73	60			2661.77	90.8884
16.74	56.6667			2663.69	90.8632
16.75	40			2665.62	90.848
16.76	43.3333			2667.55	90.8299
16.77	43.3333			2669.48	90.8123
16.78	90			2671.41	90.8017
16.79	40			2673.34	90.8025
16.8	60			2675.27	90.7815
16.81	43.3333			2677.2	90.7557
16.82	50			2679.13	90.7562
16.83	63.3333			2681.05	90.7469
16.84	50			2682.98	90.7413
16.85	53.3333			2684.91	90.7264
16.86	43.3333			2686.84	90.7026
16.87	63.3333			2688.77	90.6938
16.88	33.3333			2690.7	90.6687
16.89	63.3333			2692.63	90.6494
16.9	56.6667			2694.56	90.648
16.91	56.6667			2696.48	90.6442
16.92	40			2698.41	90.6334
16.93	60			2700.34	90.609
16.94	43.3333			2702.27	90.5938
16.95	53.3333			2704.2	90.5882
16.96	63.3333			2706.13	90.5678
16.97	50			2708.06	90.5429
16.98	63.3333			2709.99	90.5249
16.99	26.6667			2711.92	90.5119
17	56.6667			2713.84	90.5007
17.01	53.3333			2715.77	90.4823
17.02	23.3333			2717.7	90.4677
17.03	33.3333			2719.63	90.4516
17.04	63.3333			2721.56	90.423
17.05	40			2723.49	90.4063
17.06	46.6667			2725.42	90.3809
17.07	23.3333			2727.35	90.3511
17.08	53.3333			2729.27	90.3324
17.09	40			2731.2	90.318
17.1	53.3333			2733.13	90.2945
17.11	70			2735.06	90.2967
17.12	73.3333			2736.99	90.285
17.13	66.6667			2738.92	90.273
17.14	36.6667			2740.85	90.2624
17.15	60			2742.78	90.24
17.16	40			2744.71	90.2204
17.17	76.6667			2746.63	90.2038
17.18	40			2748.56	90.1996
17.19	60			2750.49	90.1831
17.2	56.6667			2752.42	90.1562
17.21	50			2754.35	90.143
17.22	66.6667			2756.28	90.1286
17.23	46.6667			2758.21	90.12
17.24	50			2760.14	90.1007
17.25	60			2762.06	90.0939
17.26	66.6667			2763.99	90.0887
17.27	46.6667			2765.92	90.0571
17.28	43.3333			2767.85	90.0458
17.29	53.3333			2769.78	90.0524
17.3	73.3333			2771.71	90.0395
17.31	40			2773.64	90.0135
17.32	40			2775.57	90.0061
17.33	43.3333			2777.5	90.0144
17.34	60			2779.42	90.0216
17.35	50			2781.35	90.0216
17.36	43.3333			2783.28	89.9978
17.37	56.6667			2785.21	89.9621
17.38	30			2787.14	89.9401
17.39	50			2789.07	89.9561
17.4	66.6667			2791	89.9693
17.41	73.3333			2792.93	89.9615
17.42	63.3333			2794.85	89.9576
17.43	30			2796.78	89.9634
17.44	63.3333			2798.71	89.959
17.45	50			2800.64	89.9491
17.46	63.3333			2802.57	89.9485
17.47	63.3333			2804.5	89.9381
17.48	36.6667			2806.43	89.9202
17.49	73.3333			2808.36	89.9285
17.5	63.3333			2810.28	89.9315
17.51	63.3333			2812.21	89.9226
17.52	63.3333			2814.14	89.9247
17.53	46.6667			2816.07	89.939
17.54	40			2818	89.9403
17.55	73.3333			2819.93	89.9208
17.56	46.6667			2821.86	89.9237
17.57	60			2823.79	89.9298
17.58	70			2825.72	89.9327
17.59	56.6667			2827.64	89.9453
17.6	66.6667			2829.57	89.9476
17.61	36.6667			2831.5	89.935
17.62	46.6667			2833.43	89.9204
17.63	50			2835.36	89.9275
17.64	36.6667			2837.29	89.9416
17.65	56.6667			2839.22	89.9466
17.66	46.6667			2841.15	89.9376
17.67	26.6667			2843.07	89.9395
17.68	63.3333			2845	89.9445
17.69	56.6667			2846.93	89.9351
17.7	63.3333			2848.86	89.9094
17.71	46.6667			2850.79	89.9054
17.72	33.3333			2852.72	89.9041
17.73	63.3333			2854.65	89.8849
17.74	56.6667			2856.58	89.8636
17.75	73.3333			2858.51	89.8672
17.76	26.6667			2860.43	89.9
17.77	76.6667			2862.36	89.9004
17.78	63.3333			2864.29	89.9029
17.79	46.6667			2866.22	89.8982
17.8	70			2868.15	89.8705
17.81	46.6667			2870.08	89.8534
17.82	50			2872.01	89.8424
17.83	50			2873.94	89.8481
17.84	36.6667			2875.86	89.852
17.85	53.3333			2877.79	89.849
17.86	53.3333			2879.72	89.8263
17.87	86.6667			2881.65	89.8161
17.88	76.6667			2883.58	89.8367
17.89	56.6667			2885.51	89.8276
17.9	43.3333			2887.44	89.8085
17.91	43.3333			2889.37	89.7906
17.92	23.3333			2891.3	89.7716
17.93	50			2893.22	89.7503
17.94	60			2895.15	89.732
17.95	70			2897.08	89.7241
17.96	56.6667			2899.01	89.7334
17.97	43.3333			2900.94	89.7104
17.98	43.3333			2902.87	89.6667
17.99	63.3333			2904.8	89.6492
18	46.6667			2906.73	89.6242
18.01	56.6667			2908.65	89.6042
18.02	63.3333			2910.58	89.5794
18.03	93.3333			2912.51	89.543
18.04	30			2914.44	89.5148
18.05	63.3333			2916.37	89.4866
18.06	43.3333			2918.3	89.4722
18.07	70			2920.23	89.4526
18.08	86.6667			2922.16	89.4232
18.09	43.3333			2924.09	89.401
18.1	70			2926.01	89.3767
18.11	56.6667			2927.94	89.3567
18.12	70			2929.87	89.3294
18.13	63.3333			2931.8	89.2916
18.14	63.3333			2933.73	89.2572
18.15	46.6667			2935.66	89.2536
18.16	43.3333			2937.59	89.2509
18.17	50			2939.52	89.2207
18.18	60			2941.44	89.2054
18.19	70			2943.37	89.1818
18.2	46.6667			2945.3	89.1661
18.21	56.6667			2947.23	89.1475
18.22	56.6667			2949.16	89.0939
18.23	70			2951.09	89.0767
18.24	53.3333			2953.02	89.0564
18.25	50			2954.95	89.0112
18.26	56.6667			2956.87	88.9973
18.27	53.3333			2958.8	89.0125
18.28	23.3333			2960.73	88.9733
18.29	56.6667			2962.66	88.9104
18.3	43.3333			2964.59	88.8866
18.31	30			2966.52	88.868
18.32	63.3333			2968.45	88.839
18.33	43.3333			2970.38	88.8312
18.34	76.6667			2972.31	88.8051
18.35	40			2974.23	88.7734
18.36	56.6667			2976.16	88.7484
18.37	60			2978.09	88.7375
18.38	46.6667			2980.02	88.7226
18.39	63.3333			2981.95	88.6905
18.4	36.6667			2983.88	88.6376
18.41	60			2985.81	88.5952
18.42	50			2987.74	88.5693
18.43	63.3333			2989.66	88.5554
18.44	60			2991.59	88.5164
18.45	56.6667			2993.52	88.4798
18.46	50			2995.45	88.4685
18.47	53.3333			2997.38	88.4803
18.48	46.6667			2999.31	88.463
18.49	30			3001.24	88.441
18.5	66.6667			3003.17	88.3876
18.51	43.3333			3005.1	88.3319
18.52	50			3007.02	88.3038
18.53	63.3333			3008.95	88.2704
18.54	46.6667			3010.88	88.2351
18.55	83.3333			3012.81	88.2257
18.56	63.3333			3014.74	88.2422
18.57	40			3016.67	88.2299
18.58	76.6667			3018.6	88.2123
18.59	33.3333			3020.53	88.195
18.6	63.3333			3022.45	88.1565
18.61	50			3024.38	88.1034
18.62	70			3026.31	88.0592
18.63	46.6667			3028.24	88.0139
18.64	76.6667			3030.17	87.9547
18.65	43.3333			3032.1	87.925
18.66	66.6667			3034.03	87.9153
18.67	80			3035.96	87.9312
18.68	43.3333			3037.89	87.9542
18.69	56.6667			3039.81	87.9256
18.7	73.3333			3041.74	87.9012
18.71	53.3333			3043.67	87.8797
18.72	46.6667			3045.6	87.8469
18.73	56.6667			3047.53	87.842
18.74	63.3333			3049.46	87.7829
18.75	53.3333			3051.39	87.7217
18.76	66.6667			3053.32	87.7125
18.77	40			3055.24	87.7153
18.78	46.6667			3057.17	87.712
18.79	46.6667			3059.1	87.6913
18.8	50			3061.03	87.6594
18.81	43.3333			3062.96	87.616
18.82	66.6667			3064.89	87.5828
18.83	86.6667			3066.82	87.6022
18.84	36.6667			3068.75	87.5986
18.85	50			3070.68	87.5651
18.86	53.3333			3072.6	87.5644
18.87	36.6667			3074.53	87.5696
18.88	76.6667			3076.46	87.5363
18.89	36.6667			3078.39	87.5086
18.9	60			3080.32	87.4821
18.91	63.3333			3082.25	87.4661
18.92	63.3333			3084.18	87.4665
18.93	50			3086.11	87.4504
18.94	50			3088.03	87.4406
18.95	76.6667			3089.96	87.4342
18.96	60			3091.89	87.4283
18.97	40			3093.82	87.4162
18.98	40			3095.75	87.4088
18.99	50			3097.68	87.3822
19	53.3333			3099.61	87.3518
19.01	76.6667			3101.54	87.3577
19.02	46.6667			3103.46	87.3422
19.03	46.6667			3105.39	87.2999
19.04	66.6667			3107.32	87.314
19.05	53.3333			3109.25	87.3152
19.06	53.3333			3111.18	87.3014
19.07	53.3333			3113.11	87.2925
19.08	50			3115.04	87.2522
19.09	63.3333			3116.97	87.2448
19.1	70			3118.9	87.2442
19.11	33.3333			3120.82	87.2307
19.12	56.6667			3122.75	87.2271
19.13	40			3124.68	87.2228
19.14	63.3333			3126.61	87.2044
19.15	43.3333			3128.54	87.188
19.16	33.3333			3130.47	87.1595
19.17	36.6667			3132.4	87.1663
19.18	63.3333			3134.33	87.1967
19.19	63.3333			3136.25	87.2332
19.2	76.6667			3138.18	87.2462
19.21	60			3140.11	87.2549
19.22	40			3142.04	87.2297
19.23	63.3333			3143.97	87.1903
19.24	50			3145.9	87.1904
19.25	70			3147.83	87.1743
19.26	43.3333			3149.76	87.1551
19.27	43.3333			3151.69	87.1346
19.28	46.6667			3153.61	87.1609
19.29	43.3333			3155.54	87.1998
19.3	16.6667			3157.47	87.1936
19.31	66.6667			3159.4	87.1713
19.32	50			3161.33	87.1344
19.33	73.3333			3163.26	87.136
19.34	43.3333			3165.19	87.1197
19.35	46.6667			3167.12	87.0697
19.36	30			3169.04	87.0701
19.37	60			3170.97	87.1308
19.38	53.3333			3172.9	87.1769
19.39	46.6667			3174.83	87.1627
19.4	53.3333			3176.76	87.1677
19.41	43.3333			3178.69	87.1365
19.42	66.6667			3180.62	87.1155
19.43	46.6667			3182.55	87.1501
19.44	63.3333			3184.48	87.1692
19.45	23.3333			3186.4	87.1611
19.46	46.6667			3188.33	87.1516
19.47	36.6667			3190.26	87.1732
19.48	83.3333			3192.19	87.2058
19.49	33.3333			3194.12	87.1955
19.5	56.6667			3196.05	87.1606
19.51	60			3197.98	87.1619
19.52	50			3199.91	87.175
19.53	76.6667			3201.83	87.2176
19.54	56.6667			3203.76	87.2411
19.55	23.3333			3205.69	87.2507
19.56	33.3333			3207.62	87.2708
19.57	70			3209.55	87.2456
19.58	23.3333			3211.48	87.2031
19.59	43.3333			3213.41	87.1963
19.6	56.6667			3215.34	87.2408
19.61	13.3333			3217.27	87.2683
19.62	66.6667			3219.19	87.2404
19.63	36.6667			3221.12	87.2609
19.64	63.3333			3223.05	87.3343
19.65	60			3224.98	87.3594
19.66	50			3226.91	87.324
19.67	70			3228.84	87.2983
19.68	53.3333			3230.77	87.3223
19.69	56.6667			3232.7	87.3711
19.7	63.3333			3234.62	87.3783
19.71	43.3333			3236.55	87.3841
19.72	40			3238.48	87.382
19.73	30			3240.41	87.3892
19.74	70			3242.34	87.3955
19.75	40			3244.27	87.4039
19.76	40			3246.2	87.4264
19.77	76.6667			3248.13	87.4245
19.78	53.3333			3250.05	87.4535
19.79	53.3333			3251.98	87.4604
19.8	50			3253.91	87.4551
19.81	40			3255.84	87.4851
19.82	66.6667			3257.77	87.5008
19.83	83.3333			3259.7	87.5011
19.84	46.6667			3261.63	87.4633
19.85	73.3333			3263.56	87.4609
19.86	33.3333			3265.49	87.4832
19.87	53.3333			3267.41	87.5021
19.88	40			3269.34	87.5235
19.89	40			3271.27	87.5392
19.9	43.3333			3273.2	87.5323
19.91	56.6667			3275.13	87.5506
19.92	60			3277.06	87.5758
19.93	56.6667			3278.99	87.5725
19.94	33.3333			3280.92	87.553
19.95	40			3282.84	87.5536
19.96	56.6667			3284.77	87.5612
19.97	53.3333			3286.7	87.5934
19.98	56.6667			3288.63	87.5897
19.99	66.6667			3290.56	87.5889
20	66.6667			3292.49	87.6134
20.01	46.6667			3294.42	87.6711
20.02	63.3333			3296.35	87.6804
20.03	40			3298.28	87.6666
20.04	50			3300.2	87.6629
20.05	76.6667			3302.13	87.6388
20.06	46.6667			3304.06	87.6234
20.07	73.3333			3305.99	87.6183
20.08	50			3307.92	87.6255
20.09	70			3309.85	87.6567
20.1	40			3311.78	87.6951
20.11	66.6667			3313.71	87.678
20.12	70			3315.63	87.6911
20.13	73.3333			3317.56	87.7144
20.14	40			3319.49	87.7309
20.15	43.3333			3321.42	87.7342
20.16	63.3333			3323.35	87.6977
20.17	56.6667			3325.28	87.6736
20.18	53.3333			3327.21	87.6945
20.19	56.6667			3329.14	87.6945
20.2	63.3333			3331.07	87.7555
20.21	60			3332.99	87.782
20.22	56.6667			3334.92	87.7955
20.23	46.6667			3336.85	87.8144
20.24	46.6667			3338.78	87.8213
20.25	63.3333			3340.71	87.8107
20.26	36.6667			3342.64	87.7766
20.27	50			3344.57	87.8034
20.28	40			3346.5	87.8501
20.29	56.6667			3348.42	87.8502
20.3	53.3333			3350.35	87.8517
20.31	26.6667			3352.28	87.8722
20.32	46.6667			3354.21	87.8466
20.33	53.3333			3356.14	87.8894
20.34	36.6667			3358.07	87.9492
20.35	73.3333			3360	87.9143
20.36	26.6667			3361.93	87.8755
20.37	66.6667			3363.86	87.9007
20.38	50			3365.78	87.9076
20.39	56.6667			3367.71	87.953
20.4	50			3369.64	88.0343
20.41	46.6667			3371.57	88.0251
20.42	73.3333			3373.5	87.9996
20.43	46.6667			3375.43	88.0402
20.44	46.6667			3377.36	88.0694
20.45	56.6667			3379.29	88.112
20.46	60			3381.21	88.1364
20.47	70			3383.14	88.127
20.48	33.3333			3385.07	88.076
20.49	50			3387	88.0713
20.5	56.6667			3388.93	88.1018
20.51	50			3390.86	88.1278
20.52	50			3392.79	88.162
20.53	60			3394.72	88.1965
20.54	53.3333			3396.64	88.2202
20.55	56.6667			3398.57	88.2379
20.56	80			3400.5	88.2532
20.57	40			3402.43	88.2803
20.58	63.3333			3404.36	88.3315
20.59	40			3406.29	88.3634
20.6	40			3408.22	88.3556
20.61	56.6667			3410.15	88.3891
20.62	53.3333			3412.08	88.4353
20.63	50			3414	88.486
20.64	30			3415.93	88.5477
20.65	56.6667			3417.86	88.5473
20.66	40			3419.79	88.5283
20.67	60			3421.72	88.5551
20.68	50			3423.65	88.6196
20.69	56.6667			3425.58	88.6938
20.7	80			3427.51	88.7468
20.71	60			3429.43	88.7501
20.72	56.6667			3431.36	88.7917
20.73	56.6667			3433.29	88.8944
20.74	56.6667			3435.22	88.9771
20.75	53.3333			3437.15	89.0153
20.76	53.3333			3439.08	89.0253
20.77	33.3333			3441.01	89.0299
20.78	33.3333			3442.94	89.04
20.79	53.3333			3444.87	89.0554
20.8	46.6667			3446.79	89.0835
20.81	63.3333			3448.72	89.1566
20.82	66.6667			3450.65	89.248
20.83	60			3452.58	89.332
20.84	46.6667			3454.51	89.3701
20.85	53.3333			3456.44	89.4201
20.86	30			3458.37	89.4504
20.87	56.6667			3460.3	89.4825
20.88	63.3333			3462.22	89.5058
20.89	46.6667			3464.15	89.5418
20.9	56.6667			3466.08	89.5803
20.91	73.3333			3468.01	89.6463
20.92	33.3333			3469.94	89.6683
20.93	40			3471.87	89.6526
20.94	70			3473.8	89.6993
20.95	40			3475.73	89.7688
20.96	43.3333			3477.66	89.7935
20.97	46.6667			3479.58	89.8237
20.98	60			3481.51	89.8655
20.99	46.6667			3483.44	89.8632
21	40			3485.37	89.8452
21.01	50			3487.3	89.9142
21.02	26.6667			3489.23	89.9714
21.03	63.3333			3491.16	90.0217
21.04	66.6667			3493.09	90.0485
21.05	53.3333			3495.01	90.0585
21.06	46.6667			3496.94	90.0181
21.07	43.3333			3498.87	89.9859
21.08	43.3333			3500.8	89.9274
21.09	63.3333			3502.73	89.9381
21.1	56.6667			3504.66	90.0956
21.11	56.6667			3506.59	90.2267
21.12	80			3508.52	90.1758
21.13	43.3333			3510.45	90.171
21.14	50			3512.37	90.2802
21.15	56.6667			3514.3	90.4031
21.16	50			3516.23	90.4405
21.17	26.6667			3518.16	90.4061
21.18	40			3520.09	90.3618
21.19	56.6667			3522.02	90.2795
21.2	56.6667			3523.95	90.2229
21.21	70			3525.88	90.306
21.22	50			3527.8	90.3692
21.23	53.3333			3529.73	90.471
21.24	33.3333			3531.66	90.6021
21.25	36.6667			3533.59	90.7129
21.26	46.6667			3535.52	90.743
21.27	36.6667			3537.45	90.7716
21.28	43.3333			3539.38	90.7618
21.29	50			3541.31	90.6589
21.3	46.6667			3543.23	90.5183
21.31	60			3545.16	90.4661
21.32	46.6667			3547.09	90.5649
21.33	56.6667			3549.02	90.7204
21.34	50			3550.95	90.717
21.35	86.6667			3552.88	90.6864
21.36	36.6667			3554.81	90.7947
21.37	23.3333			3556.74	90.8599
21.38	70			3558.67	90.7923
21.39	46.6667			3560.59	90.6942
21.4	66.6667			3562.52	90.6077
21.41	40			3564.45	90.399
21.42	53.3333			3566.38	90.1891
21.43	60			3568.31	90.4819
21.44	53.3333			3570.24	90.7975
21.45	33.3333			3572.17	90.9606
21.46	60			3574.1	90.9781
21.47	46.6667			3576.02	90.9565
21.48	60			3577.95	90.9639
21.49	56.6667			3579.88	90.9557
21.5	43.3333			3581.81	90.9382
21.51	46.6667			3583.74	90.8677
21.52	63.3333			3585.67	90.6195
21.53	70			3587.6	90.5163
21.54	46.6667			3589.53	90.8634
21.55	50			3591.46	91.1105
21.56	36.6667			3593.38	91.1184
21.57	53.3333			3595.31	91.115
21.58	56.6667			3597.24	91.1815
21.59	43.3333			3599.17	91.265
21.6	50			3601.1	91.3701
21.61	56.6667			3603.03	91.5013
21.62	40			3604.96	91.5313
21.63	46.6667			3606.89	91.4405
21.64	43.3333			3608.81	91.3935
21.65	33.3333			3610.74	91.5396
21.66	53.3333			3612.67	91.5848
21.67	46.6667			3614.6	91.6001
21.68	56.6667			3616.53	91.6096
21.69	63.3333			3618.46	91.6594
21.7	43.3333			3620.39	92.0134
21.71	56.6667			3622.32	92.4123
21.72	33.3333			3624.25	92.6517
21.73	60			3626.17	92.6565
21.74	63.3333			3628.1	92.6701
21.75	56.6667			3630.03	93.0806
21.76	53.3333			3631.96	93.4261
21.77	66.6667			3633.89	93.6854
21.78	70			3635.82	93.8947
21.79	40			3637.75	94.0934
21.8	53.3333			3639.68	94.2356
21.81	50			3641.6	94.3845
21.82	40			3643.53	94.4774
21.83	60			3645.46	94.4022
21.84	63.3333			3647.39	94.1038
21.85	66.6667			3649.32	94.4102
21.86	70			3651.25	95.1271
21.87	53.3333			3653.18	95.53
21.88	66.6667			3655.11	95.7485
21.89	26.6667			3657.04	95.9801
21.9	56.6667			3658.96	96.2646
21.91	30			3660.89	96.5296
21.92	43.3333			3662.82	96.7274
21.93	63.3333			3664.75	96.8078
21.94	63.3333			3666.68	96.7105
21.95	63.3333			3668.61	96.5661
21.96	46.6667			3670.54	96.6316
21.97	50			3672.47	96.8251
21.98	53.3333			3674.39	96.7473
21.99	56.6667			3676.32	96.8846
22	53.3333			3678.25	97.2052
22.01	53.3333			3680.18	97.4903
22.02	50			3682.11	97.6223
22.03	33.3333			3684.04	97.585
22.04	60			3685.97	97.382
22.05	26.6667			3687.9	97.0476
22.06	43.3333			3689.83	96.8802
22.07	36.6667			3691.75	97.1815
22.08	56.6667			3693.68	97.4332
22.09	36.6667			3695.61	97.5503
22.1	46.6667			3697.54	97.6355
22.11	80			3699.47	97.6797
22.12	73.3333			3701.4	97.733
22.13	60			3703.33	97.9358
22.14	43.3333			3705.26	98.0416
22.15	76.6667			3707.18	97.9745
22.16	46.6667			3709.11	97.7511
22.17	56.6667			3711.04	97.6126
22.18	53.3333			3712.97	97.9276
22.19	46.6667			3714.9	98.1864
22.2	53.3333			3716.83	98.2562
22.21	63.3333			3718.76	98.1855
22.22	63.3333			3720.69	98.0122
22.23	66.6667			3722.61	97.8506
22.24	50			3724.54	97.8701
22.25	63.3333			3726.47	98.0098
22.26	43.3333			3728.4	98.2114
22.27	60			3730.33	98.1455
22.28	53.3333			3732.26	97.776
22.29	46.6667			3734.19	97.3605
22.3	46.6667			3736.12	97.4167
22.31	80			3738.05	97.7297
22.32	43.3333			3739.97	97.8319
22.33	63.3333			3741.9	97.8016
22.34	50			3743.83	97.7394
22.35	26.6667			3745.76	97.6159
22.36	60			3747.69	97.5537
22.37	70			3749.62	97.4438
22.38	50			3751.55	97.7148
22.39	70			3753.48	98.077
22.4	60			3755.4	98.0807
22.41	43.3333			3757.33	97.9688
22.42	30			3759.26	98.0367
22.43	63.3333			3761.19	98.2765
22.44	76.6667			3763.12	98.2883
22.45	60			3765.05	98.1791
22.46	96.6667			3766.98	98.1305
22.47	36.6667			3768.91	98.1302
22.48	46.6667			3770.84	98.2194
22.49	26.6667			3772.76	98.3701
22.5	63.3333			3774.69	98.4265
22.51	60			3776.62	98.339
22.52	56.6667			3778.55	98.2481
22.53	56.6667			3780.48	98.3046
22.54	36.6667			3782.41	98.3005
22.55	46.6667			3784.34	98.2423
22.56	80			3786.27	98.3
22.57	66.6667			3788.19	98.4152
22.58	70			3790.12	98.4552
22.59	63.3333			3792.05	98.4049
22.6	73.3333			3793.98	98.2486
22.61	43.3333			3795.91	98.0697
22.62	70			3797.84	97.9593
22.63	26.6667			3799.77	97.8573
22.64	50			3801.7	97.8082
22.65	73.3333			3803.63	97.9666
22.66	60			3805.55	98.0442
22.67	60			3807.48	98.1805
22.68	56.6667			3809.41	98.2888
22.69	53.3333			3811.34	98.2742
22.7	56.6667			3813.27	98.1234
22.71	40			3815.2	97.9166
22.72	60			3817.13	97.7566
22.73	36.6667			3819.06	97.6176
22.74	56.6667			3820.98	97.7196
22.75	56.6667			3822.91	97.9407
22.76	56.6667			3824.84	97.9914
22.77	43.3333			3826.77	98.0801
22.78	30			3828.7	98.1206
22.79	53.3333			3830.63	98.0312
22.8	36.6667			3832.56	97.8921
22.81	60			3834.49	97.7329
22.82	40			3836.42	97.5269
22.83	46.6667			3838.34	97.412
22.84	76.6667			3840.27	97.5608
22.85	43.3333			3842.2	97.8346
22.86	46.6667			3844.13	98.025
22.87	60			3846.06	98.1193
22.88	60			3847.99	98.0101
22.89	46.6667			3849.92	97.7056
22.9	73.3333			3851.85	97.2539
22.91	76.6667			3853.77	97.3605
22.92	50			3855.7	97.75
22.93	50			3857.63	97.9366
22.94	70			3859.56	97.9493
22.95	46.6667			3861.49	97.7323
22.96	53.3333			3863.42	97.5422
22.97	60			3865.35	97.6509
22.98	33.3333			3867.28	97.708
22.99	70			3869.2	97.5867
23	53.3333			3871.13	97.6059
23.01	46.6667			3873.06	97.7657
23.02	43.3333			3874.99	97.9577
23.03	43.3333			3876.92	98.0298
23.04	76.6667			3878.85	97.8773
23.05	53.3333			3880.78	97.712
23.06	40			3882.71	97.7344
23.07	60			3884.64	97.7935
23.08	50			3886.56	97.934
23.09	56.6667			3888.49	97.9704
23.1	23.3333			3890.42	97.8408
23.11	33.3333			3892.35	97.8108
23.12	70			3894.28	97.9444
23.13	36.6667			3896.21	97.9357
23.14	50			3898.14	97.7461
23.15	66.6667			3900.07	97.5684
23.16	50			3901.99	97.4967
23.17	83.3333			3903.92	97.5709
23.18	33.3333			3905.85	97.8511
23.19	53.3333			3907.78	98.117
23.2	63.3333			3909.71	98.2281
23.21	40			3911.64	98.214
23.22	66.6667			3913.57	98.0884
23.23	43.3333			3915.5	97.8849
23.24	40			3917.43	97.8106
23.25	56.6667			3919.35	97.894
23.26	46.6667			3921.28	97.9146
23.27	26.6667			3923.21	97.8712
23.28	63.3333			3925.14	97.9156
23.29	46.6667			3927.07	98.0007
23.3	53.3333			3929	97.8931
23.31	33.3333			3930.93	97.7781
23.32	56.6667			3932.86	97.8825
23.33	60			3934.78	98.0542
23.34	60			3936.71	98.1079
23.35	43.3333			3938.64	98.0613
23.36	36.6667			3940.57	97.9732
23.37	50			3942.5	97.8971
23.38	60			3944.43	97.8948
23.39	66.6667			3946.36	97.9042
23.4	56.6667			3948.29	97.8751
23.41	56.6667			3950.22	97.9377
23.42	33.3333			3952.14	98.0226
23.43	63.3333			3954.07	98.0642
23.44	53.3333			3956	98.0484
23.45	66.6667			3957.93	98.0297
23.46	36.6667			3959.86	98.0189
23.47	50			3961.79	98.0237
23.48	63.3333			3963.72	98.0874
23.49	53.3333			3965.65	98.1226
23.5	70			3967.57	98.1218
23.51	56.6667			3969.5	98.0869
23.52	56.6667			3971.43	98.0421
23.53	60			3973.36	98.0269
23.54	63.3333			3975.29	98.0314
23.55	36.6667			3977.22	98.0891
23.56	56.6667			3979.15	98.1168
23.57	33.3333			3981.08	98.1108
23.58	60			3983.01	98.124
23.59	33.3333			3984.93	98.1167
23.6	70			3986.86	98.0843
23.61	43.3333			3988.79	98.0598
23.62	50			3990.72	98.0568
23.63	73.3333			3992.65	98.0673
23.64	56.6667			3994.58	98.0936
23.65	50			3996.51	98.1442
23.66	40			3998.44	98.1281
23.67	63.3333			4000.36	98.1055
23.68	63.3333
23.69	43.3333
23.7	43.3333
23.71	43.3333
23.72	56.6667
23.73	43.3333
23.74	63.3333
23.75	56.6667
23.76	56.6667
23.77	30
23.78	63.3333
23.79	56.6667
23.8	60
23.81	36.6667
23.82	63.3333
23.83	56.6667
23.84	53.3333
23.85	43.3333
23.86	50
23.87	56.6667
23.88	60
23.89	46.6667
23.9	46.6667
23.91	46.6667
23.92	60
23.93	43.3333
23.94	40
23.95	36.6667
23.96	93.3333
23.97	36.6667
23.98	46.6667
23.99	50
24	63.3333
24.01	63.3333
24.02	36.6667
24.03	33.3333
24.04	56.6667
24.05	56.6667
24.06	56.6667
24.07	53.3333
24.08	43.3333
24.09	23.3333
24.1	36.6667
24.11	50
24.12	26.6667
24.13	36.6667
24.14	36.6667
24.15	43.3333
24.16	46.6667
24.17	56.6667
24.18	50
24.19	56.6667
24.2	30
24.21	60
24.22	50
24.23	43.3333
24.24	60
24.25	40
24.26	66.6667
24.27	53.3333
24.28	50
24.29	70
24.3	70
24.31	26.6667
24.32	66.6667
24.33	46.6667
24.34	50
24.35	66.6667
24.36	40
24.37	36.6667
24.38	86.6667
24.39	36.6667
24.4	73.3333
24.41	56.6667
24.42	46.6667
24.43	63.3333
24.44	50
24.45	50
24.46	50
24.47	60
24.48	46.6667
24.49	46.6667
24.5	36.6667
24.51	56.6667
24.52	56.6667
24.53	53.3333
24.54	43.3333
24.55	56.6667
24.56	46.6667
24.57	53.3333
24.58	56.6667
24.59	30
24.6	50
24.61	50
24.62	50
24.63	50
24.64	46.6667
24.65	26.6667
24.66	43.3333
24.67	36.6667
24.68	36.6667
24.69	36.6667
24.7	46.6667
24.71	63.3333
24.72	63.3333
24.73	53.3333
24.74	70
24.75	43.3333
24.76	63.3333
24.77	70
24.78	40
24.79	50
24.8	73.3333
24.81	40
24.82	26.6667
24.83	40
24.84	43.3333
24.85	43.3333
24.86	50
24.87	56.6667
24.88	26.6667
24.89	60
24.9	33.3333
24.91	46.6667
24.92	30
24.93	46.6667
24.94	46.6667
24.95	46.6667
24.96	43.3333
24.97	43.3333
[truncated: 6,503 more rows]

## Sheet: Fig4
Raw images

## Sheet: Fig5
UV-reduction																v	i	v	i	v	i	v	i	v	i	v	i		XPS						UV-exposure time					Raman Spectra
(x-axis)	0min	(x-axis)	10min	(x-axis)	20min	(x-axis)	30min	(x-axis)	40min	(x-axis)	50min	(x-axis)	60min	(x-axis)	70min	(x-axis)	80min	(x-axis)	90min	(x-axis)	100min	(x-axis)	110min	(x-axis)	120min	(x-axis)	graphene		(x-axis)	GO	rGO	(x-axis)	Graphene		(x-axis)	(x-axis)	(y-axis)	(y-axis)		(x-axis)	GO	rGO	(x-axis)	Multilayer	2layer	1layer
																										-4	-0.000991902		298	1676.55	-11773.7	279.65	2589.06		min	sec	1V	2V		1200	11590.3	1392	2996.6	-16.3924	51.8038	30.4818
-4	-2.6e-09	-4	-4.4e-09	-4	-6.1e-09	-4	-7.8e-09	-4	-9.1e-09	-4	-1.08e-08	-4	-1.28e-08	-4	-1.46e-08	-4	-1.68e-08	-4	-1.91e-08	-4	-4.05e-08	-4	-1.455e-07	-4	-2.453e-07	-3.9	-0.000964303		297.98	1719.2	-11862.2	279.7	2515.62		0	0	1.8e-09	1.9e-09		1201.85	11799.1	1809	2995.17	-4.6329	57.848	3.684
-3.9	3e-10	-3.9	-1.4e-09	-3.9	-3e-09	-3.9	-4.5e-09	-3.9	-6e-09	-3.9	-7.5e-09	-3.9	-9.2e-09	-3.9	-1.09e-08	-3.9	-1.27e-08	-3.9	-1.48e-08	-3.9	-3.52e-08	-3.9	-1.362e-07	-3.9	-2.335e-07	-3.8	-0.000935824		297.96	1582.45	-11832.1	279.75	2534.38		10	600	2.1e-09	2.6e-09		1203.71	11985.4	2165	2993.74	9.84912	62.0345	-21.3853
-3.8	6e-10	-3.8	-1.3e-09	-3.8	-2.7e-09	-3.8	-4.2e-09	-3.8	-5.5e-09	-3.8	-7e-09	-3.8	-8.6e-09	-3.8	-1.02e-08	-3.8	-1.2e-08	-3.8	-1.41e-08	-3.8	-3.39e-08	-3.8	-1.321e-07	-3.8	-2.261e-07	-3.7	-0.000908851		297.94	1166.4	-11782.2	279.8	2506.25		20	1200	2.2e-09	3.1e-09		1205.56	12170.2	2500	2992.31	27.0538	64.3634	-44.7262
-3.7	7e-10	-3.7	-1.1e-09	-3.7	-2.5e-09	-3.7	-3.9e-09	-3.7	-5.2e-09	-3.7	-6.7e-09	-3.7	-8.1e-09	-3.7	-9.7e-09	-3.7	-1.15e-08	-3.7	-1.35e-08	-3.7	-3.28e-08	-3.7	-1.284e-07	-3.7	-2.196e-07	-3.6	-0.000882714		297.92	1630.85	-11777.8	279.85	2448.44		30	1800	2.7e-09	3.9e-09		1207.41	12353.8	2754	2990.89	46.981	64.8346	-66.3385
-3.6	8e-10	-3.6	-9e-10	-3.6	-2.3e-09	-3.6	-3.7e-09	-3.6	-5e-09	-3.6	-6.4e-09	-3.6	-7.8e-09	-3.6	-9.4e-09	-3.6	-1.11e-08	-3.6	-1.29e-08	-3.6	-3.19e-08	-3.6	-1.248e-07	-3.6	-2.132e-07	-3.5	-0.00085645		297.9	1529.45	-11853	279.9	2470.31		40	2400	3e-09	4.6e-09		1209.26	12518.5	2934	2989.46	66.3497	60.0713	-105.688
-3.5	9e-10	-3.5	-9e-10	-3.5	-2.1e-09	-3.5	-3.6e-09	-3.5	-4.8e-09	-3.5	-6.1e-09	-3.5	-7.4e-09	-3.5	-9e-09	-3.5	-1.06e-08	-3.5	-1.25e-08	-3.5	-3.1e-08	-3.5	-1.213e-07	-3.5	-2.068e-07	-3.4	-0.000829511		297.88	1476.85	-11880.4	279.95	2510.94		50	3000	3.5e-09	5.5e-09		1211.11	12656.2	3152	2988.03	106.69	35.6211	-118.269
-3.4	9e-10	-3.4	-8e-10	-3.4	-2.1e-09	-3.4	-3.4e-09	-3.4	-4.6e-09	-3.4	-5.9e-09	-3.4	-7.2e-09	-3.4	-8.7e-09	-3.4	-1.03e-08	-3.4	-1.2e-08	-3.4	-3.01e-08	-3.4	-1.178e-07	-3.4	-2.004e-07	-3.3	-0.000802962		297.86	1716.25	-11744.6	280	2521.88		60	3600	3.9e-09	6.3e-09		1212.96	12745.6	3341	2986.6	139.932	55.3337	-120.631
-3.3	1e-09	-3.3	-7e-10	-3.3	-2e-09	-3.3	-3.2e-09	-3.3	-4.4e-09	-3.3	-5.7e-09	-3.3	-6.9e-09	-3.3	-8.3e-09	-3.3	-9.9e-09	-3.3	-1.16e-08	-3.3	-2.92e-08	-3.3	-1.142e-07	-3.3	-1.942e-07	-3.2	-0.000775614		297.84	2045.9	-11886.9	280.05	2487.5		70	4200	4.4e-09	7.2e-09		1214.81	12879	3479	2985.18	160.81	95.8356	-129.987
-3.2	1e-09	-3.2	-6e-10	-3.2	-1.6e-09	-3.2	-3.1e-09	-3.2	-4.2e-09	-3.2	-5.4e-09	-3.2	-6.6e-09	-3.2	-8e-09	-3.2	-9.4e-09	-3.2	-1.12e-08	-3.2	-2.83e-08	-3.2	-1.108e-07	-3.2	-1.881e-07	-3.1	-0.000749467		297.82	1635.75	-11833.7	280.1	2523.44		80	4800	4.8e-09	8.2e-09		1216.66	12918.8	3479	2983.75	193.715	96.1079	-131.205
-3.1	1e-09	-3.1	-7e-10	-3.1	-1.7e-09	-3.1	-2.9e-09	-3.1	-4e-09	-3.1	-5.1e-09	-3.1	-6.4e-09	-3.1	-7.8e-09	-3.1	-9.1e-09	-3.1	-1.07e-08	-3.1	-2.74e-08	-3.1	-1.073e-07	-3.1	-1.82e-07	-3	-0.000723895		297.8	1484.15	-11855	280.15	2493.75		90	5400	5.4e-09	9.2e-09		1218.51	12968.4	3637	2982.32	237.391	84.2783	-129.329
-3	1e-09	-3	-4e-10	-3	-1.7e-09	-3	-2.8e-09	-3	-3.8e-09	-3	-4.9e-09	-3	-6.1e-09	-3	-7.4e-09	-3	-8.8e-09	-3	-1.03e-08	-3	-2.65e-08	-3	-1.039e-07	-3	-1.759e-07	-2.9	-0.000697924		297.78	1802.45	-11796.6	280.2	2445.31		100	6000	1.2e-08	2.27e-08		1220.36	12965.3	3576	2980.89	243.314	32.0737	-116.139
-2.9	1.1e-09	-2.9	-4e-10	-2.9	-1.5e-09	-2.9	-2.6e-09	-2.9	-3.7e-09	-2.9	-4.7e-09	-2.9	-5.8e-09	-2.9	-7.1e-09	-2.9	-8.5e-09	-2.9	-9.9e-09	-2.9	-2.58e-08	-2.9	-1.004e-07	-2.9	-1.699e-07	-2.8	-0.000672235		297.76	2183.35	-11780.2	280.25	2457.81		110	6600	3.81e-08	7.52e-08		1222.21	12978.1	3568	2979.47	256.537	4.7832	-77.7067
-2.8	1.1e-09	-2.8	-4e-10	-2.8	-1.5e-09	-2.8	-2.5e-09	-2.8	-3.4e-09	-2.8	-4.5e-09	-2.8	-5.6e-09	-2.8	-6.8e-09	-2.8	-8.1e-09	-2.8	-9.5e-09	-2.8	-2.49e-08	-2.8	-9.68e-08	-2.8	-1.638e-07	-2.7	-0.000646558		297.74	1907.8	-11854	280.3	2403.12		120	7200	6e-08	1.208e-07		1224.06	12992.7	3517	2978.04	281.402	-46.6691	-87.4224
-2.7	1.1e-09	-2.7	-4e-10	-2.7	-1.4e-09	-2.7	-2.4e-09	-2.7	-3.3e-09	-2.7	-4.3e-09	-2.7	-5.4e-09	-2.7	-6.5e-09	-2.7	-7.7e-09	-2.7	-9.1e-09	-2.7	-2.4e-08	-2.7	-9.33e-08	-2.7	-1.577e-07	-2.6	-0.000620872		297.72	1634.55	-11787.7	280.35	2432.81							1225.91	13026.7	3591	2976.61	298.466	-67.318	-42.7109
-2.6	1.1e-09	-2.6	-2e-10	-2.6	-1.2e-09	-2.6	-2.2e-09	-2.6	-3.1e-09	-2.6	-4e-09	-2.6	-5e-09	-2.6	-6.2e-09	-2.6	-7.4e-09	-2.6	-8.7e-09	-2.6	-2.31e-08	-2.6	-8.98e-08	-2.6	-1.517e-07	-2.5	-0.000595362		297.7	1552.9	-11790.9	280.4	2510.94							1227.75	13066.3	3579	2975.18	308.74	-62.3738	-17.3044
-2.5	1.1e-09	-2.5	-1e-10	-2.5	-1.3e-09	-2.5	-2.1e-09	-2.5	-3e-09	-2.5	-3.8e-09	-2.5	-4.8e-09	-2.5	-5.9e-09	-2.5	-7e-09	-2.5	-8.2e-09	-2.5	-2.22e-08	-2.5	-8.63e-08	-2.5	-1.457e-07	-2.4	-0.000569333		297.68	1598.35	-11887.2	280.45	2400							1229.6	13089.1	3608	2973.76	304.073	-68.4829	-11.6639
-2.4	1.2e-09	-2.4	-1e-10	-2.4	-1e-09	-2.4	-1.9e-09	-2.4	-2.7e-09	-2.4	-3.6e-09	-2.4	-4.6e-09	-2.4	-5.6e-09	-2.4	-6.7e-09	-2.4	-7.8e-09	-2.4	-2.13e-08	-2.4	-8.28e-08	-2.4	-1.398e-07	-2.3	-0.00054444		297.66	1387.25	-11857	280.5	2464.06							1231.45	13140.7	3616	2972.33	273.129	-53.4401	10.5722
-2.3	1.2e-09	-2.3	-1e-10	-2.3	-1e-09	-2.3	-1.8e-09	-2.3	-2.5e-09	-2.3	-3.4e-09	-2.3	-4.3e-09	-2.3	-5.3e-09	-2.3	-6.3e-09	-2.3	-7.5e-09	-2.3	-2.04e-08	-2.3	-7.93e-08	-2.3	-1.337e-07	-2.2	-0.000519376		297.64	1554.5	-11929.1	280.55	2504.69							1233.29	13179.9	3684	2970.9	300.959	-64.3723	5.1711
-2.2	1.2e-09	-2.2	1e-10	-2.2	-1e-09	-2.2	-1.7e-09	-2.2	-2.4e-09	-2.2	-3.2e-09	-2.2	-4e-09	-2.2	-5e-09	-2.2	-6e-09	-2.2	-7e-09	-2.2	-1.95e-08	-2.2	-7.58e-08	-2.2	-1.277e-07	-2.1	-0.000494109		297.62	1581.2	-11903.1	280.6	2525							1235.14	13155.6	3742	2969.47	322.456	-62.6377	8.49186
-2.1	1.2e-09	-2.1	0	-2.1	-7e-10	-2.1	-1.5e-09	-2.1	-2.2e-09	-2.1	-3e-09	-2.1	-3.8e-09	-2.1	-4.7e-09	-2.1	-5.6e-09	-2.1	-6.6e-09	-2.1	-1.86e-08	-2.1	-7.23e-08	-2.1	-1.218e-07	-2	-0.000469225		297.6	1503.35	-11756.5	280.65	2450							1236.98	13214.3	3904	2968.05	358.893	-74.9721	13.6568
-2	1.2e-09	-2	3e-10	-2	-7e-10	-2	-1.3e-09	-2	-2e-09	-2	-2.7e-09	-2	-3.5e-09	-2	-4.4e-09	-2	-5.3e-09	-2	-6.3e-09	-2	-1.77e-08	-2	-6.89e-08	-2	-1.159e-07	-1.9	-0.000444668		297.58	1759.7	-11684.9	280.7	2501.56							1238.83	13217.6	3797	2966.62	392.423	-50.0858	10.7403
-1.9	1.3e-09	-1.9	2e-10	-1.9	-6e-10	-1.9	-1.2e-09	-1.9	-1.9e-09	-1.9	-2.5e-09	-1.9	-3.2e-09	-1.9	-4.1e-09	-1.9	-4.9e-09	-1.9	-5.9e-09	-1.9	-1.67e-08	-1.9	-6.53e-08	-1.9	-1.099e-07	-1.8	-0.000420065		297.56	1696.55	-11840.6	280.75	2445.31							1240.67	13281.5	3667	2965.19	414.219	-26.2498	3.98484
-1.8	1.2e-09	-1.8	3e-10	-1.8	-4e-10	-1.8	-1.1e-09	-1.8	-1.7e-09	-1.8	-2.4e-09	-1.8	-3e-09	-1.8	-3.9e-09	-1.8	-4.6e-09	-1.8	-5.4e-09	-1.8	-1.59e-08	-1.8	-6.18e-08	-1.8	-1.04e-07	-1.7	-0.000395784		297.54	1780.9	-11834.7	280.8	2493.75							1242.52	13220.7	3665	2963.76	464.908	-11.6202	-23.9986
-1.7	1.3e-09	-1.7	5e-10	-1.7	-3e-10	-1.7	-9e-10	-1.7	-1.5e-09	-1.7	-2.1e-09	-1.7	-2.8e-09	-1.7	-3.5e-09	-1.7	-4.3e-09	-1.7	-5e-09	-1.7	-1.5e-08	-1.7	-5.83e-08	-1.7	-9.8e-08	-1.6	-0.000371493		297.52	1540.35	-11980.2	280.85	2532.81							1244.36	13303	3753	2962.34	473.326	10.5094	-20.8411
-1.6	1.3e-09	-1.6	4e-10	-1.6	-2e-10	-1.6	-8e-10	-1.6	-1.4e-09	-1.6	-1.9e-09	-1.6	-2.5e-09	-1.6	-3.3e-09	-1.6	-4e-09	-1.6	-4.7e-09	-1.6	-1.41e-08	-1.6	-5.47e-08	-1.6	-9.21e-08	-1.5	-0.000347726		297.5	1774.65	-12015.6	280.9	2512.5							1246.21	13275.7	3750	2960.91	511.124	-7.0872	-47.5613
-1.5	1.3e-09	-1.5	4e-10	-1.5	-2e-10	-1.5	-1.4e-09	-1.5	-1.2e-09	-1.5	-1.7e-09	-1.5	-2.3e-09	-1.5	-3e-09	-1.5	-3.6e-09	-1.5	-4.3e-09	-1.5	-1.31e-08	-1.5	-5.12e-08	-1.5	-8.61e-08	-1.4	-0.000323566		297.48	2224.85	-11857.6	280.95	2521.88							1248.05	13371.7	3815	2959.48	534.66	-3.36222	-72.301
-1.4	1.3e-09	-1.4	6e-10	-1.4	0	-1.4	-6e-10	-1.4	-1e-09	-1.4	-1.5e-09	-1.4	-2e-09	-1.4	-2.6e-09	-1.4	-3.2e-09	-1.4	-3.9e-09	-1.4	-1.21e-08	-1.4	-4.77e-08	-1.4	-8.02e-08	-1.3	-0.000299545		297.46	2153.5	-11888.3	281	2456.25							1249.89	13417	3817	2958.05	539.421	-12.8676	-115.887
-1.3	1.3e-09	-1.3	7e-10	-1.3	1e-10	-1.3	-4e-10	-1.3	-8e-10	-1.3	-1.3e-09	-1.3	-1.7e-09	-1.3	-2.3e-09	-1.3	-2.9e-09	-1.3	-3.5e-09	-1.3	-1.11e-08	-1.3	-4.42e-08	-1.3	-7.42e-08	-1.2	-0.000275575		297.44	2005.45	-11835.4	281.05	2479.69							1251.74	13388.4	3875	2956.63	521.473	-11.7277	-53.9803
-1.2	1.4e-09	-1.2	6e-10	-1.2	2e-10	-1.2	-3e-10	-1.2	-7e-10	-1.2	-1e-09	-1.2	-1.5e-09	-1.2	-2e-09	-1.2	-2.4e-09	-1.2	-3.1e-09	-1.2	-1.02e-08	-1.2	-4.06e-08	-1.2	-6.84e-08	-1.1	-0.000251987		297.42	1796.2	-11693.6	281.1	2525							1253.58	13504.6	3879	2955.2	510.144	-9.5031	-7.21524
-1.1	1.4e-09	-1.1	7e-10	-1.1	3e-10	-1.1	-2e-10	-1.1	-5e-10	-1.1	-9e-10	-1.1	-1.2e-09	-1.1	-1.7e-09	-1.1	-2.2e-09	-1.1	-2.7e-09	-1.1	-9.2e-09	-1.1	-3.71e-08	-1.1	-6.24e-08	-1	-0.000228342		297.4	1747	-11955.4	281.15	2495.31							1255.42	13495.7	4152	2953.77	507.929	-6.78684	46.486
-1	1.4e-09	-1	9e-10	-1	4e-10	-1	1e-10	-1	-3e-10	-1	-7e-10	-1	-1e-09	-1	-1.3e-09	-1	-1.8e-09	-1	-2.3e-09	-1	-8.2e-09	-1	-3.36e-08	-1	-5.66e-08	-0.9	-0.000204838		297.38	2314.25	-11842.5	281.2	2451.56							1257.26	13499.4	4090	2952.35	479.311	-9.11784	95.7535
-0.9	1.4e-09	-0.9	9e-10	-0.9	4e-10	-0.9	1e-10	-0.9	-1e-10	-0.9	-4e-10	-0.9	-7e-10	-0.9	-1.1e-09	-0.9	-1.5e-09	-0.9	-1.9e-09	-0.9	-7.3e-09	-0.9	-3.01e-08	-0.9	-5.07e-08	-0.8	-0.000181464		297.36	2293	-11820.6	281.25	2412.5							1259.1	13486.3	4073	2950.92	481.944	-52.936	140.435
-0.8	1.4e-09	-0.8	9e-10	-0.8	6e-10	-0.8	2e-10	-0.8	0	-0.8	-2e-10	-0.8	-4e-10	-0.8	-8e-10	-0.8	-1.1e-09	-0.8	-1.6e-09	-0.8	-6.4e-09	-0.8	-2.65e-08	-0.8	-4.48e-08	-0.7	-0.000158282		297.34	2203.8	-11908.8	281.3	2448.44							1260.94	13608.5	4119	2949.49	528.68	-84.5424	170.892
-0.7	1.4e-09	-0.7	9e-10	-0.7	7e-10	-0.7	4e-10	-0.7	2e-10	-0.7	0	-0.7	-3e-10	-0.7	-5e-10	-0.7	-9e-10	-0.7	-1.2e-09	-0.7	-5.3e-09	-0.7	-2.3e-08	-0.7	-3.89e-08	-0.6	-0.000135443		297.32	2167.75	-11918.4	281.35	2465.62							1262.78	13578.7	4357	2948.06	548.27	-118.334	169.268
-0.6	1.5e-09	-0.6	1.1e-09	-0.6	7e-10	-0.6	6e-10	-0.6	4e-10	-0.6	2e-10	-0.6	1e-10	-0.6	-2e-10	-0.6	-5e-10	-0.6	-7e-10	-0.6	-4.3e-09	-0.6	-1.95e-08	-0.6	-3.31e-08	-0.5	-0.000112369		297.3	1712.05	-11935.7	281.4	2587.5							1264.62	13685.4	4151	2946.64	562.431	-117.785	164.764
-0.5	1.5e-09	-0.5	1.2e-09	-0.5	8e-10	-0.5	7e-10	-0.5	5e-10	-0.5	4e-10	-0.5	3e-10	-0.5	1e-10	-0.5	-1e-10	-0.5	-3e-10	-0.5	-3.3e-09	-0.5	-1.59e-08	-0.5	-2.72e-08	-0.4	-8.98728e-05		297.28	1612.85	-11941.7	281.45	2475							1266.46	13707.3	4152	2945.21	566.861	-119.638	141.395
-0.4	1.5e-09	-0.4	1.1e-09	-0.4	1e-09	-0.4	8e-10	-0.4	7e-10	-0.4	6e-10	-0.4	5e-10	-0.4	3e-10	-0.4	2e-10	-0.4	0	-0.4	-2.4e-09	-0.4	-1.24e-08	-0.4	-2.14e-08	-0.3	-6.7218e-05		297.26	1502.45	-11977.8	281.5	2545.31							1268.3	13801.5	4343	2943.78	631.343	-104.719	99.3637
-0.3	1.5e-09	-0.3	1.1e-09	-0.3	9e-10	-0.3	9e-10	-0.3	8e-10	-0.3	8e-10	-0.3	8e-10	-0.3	6e-10	-0.3	6e-10	-0.3	4e-10	-0.3	-1.4e-09	-0.3	-8.9e-09	-0.3	-1.57e-08	-0.2	-4.4686e-05		297.24	1467.65	-11910.1	281.55	2546.88							1270.14	13806.7	4233	2942.35	668.882	-73.9221	56.7904
-0.2	1.5e-09	-0.2	1.4e-09	-0.2	1.1e-09	-0.2	1.1e-09	-0.2	1.1e-09	-0.2	1e-09	-0.2	1e-09	-0.2	9e-10	-0.2	9e-10	-0.2	8e-10	-0.2	-4e-10	-0.2	-5.3e-09	-0.2	-9.9e-09	-0.1	-2.22177e-05		297.22	1729.25	-11994.6	281.6	2532.81							1271.98	13962	4436	2940.93	726.652	-91.805	-33.7032
-0.1	1.5e-09	-0.1	1.4e-09	-0.1	1.3e-09	-0.1	1.1e-09	-0.1	1.2e-09	-0.1	1.2e-09	-0.1	1.3e-09	-0.1	1.2e-09	-0.1	1.2e-09	-0.1	1.1e-09	-0.1	6e-10	-0.1	-1.8e-09	-0.1	-4.1e-09	0	1.753e-07		297.2	1326.55	-11866.8	281.65	2426.56							1273.82	13886.3	4369	2939.5	721.107	-52.0741	-59.2854
0	1.6e-09	0	1.3e-09	0	1.3e-09	0	1.3e-09	0	1.4e-09	0	1.4e-09	0	1.5e-09	0	1.5e-09	0	1.6e-09	0	1.6e-09	0	1.6e-09	0	1.8e-09	0	1.6e-09	0.1	2.24531e-05		297.18	1550.2	-11696.7	281.7	2518.75							1275.65	14047.1	4383	2938.07	700.459	-33.0899	-64.4582
0.1	1.6e-09	0.1	1.4e-09	0.1	1.4e-09	0.1	1.4e-09	0.1	1.6e-09	0.1	1.7e-09	0.1	1.7e-09	0.1	1.8e-09	0.1	1.8e-09	0.1	2e-09	0.1	2.6e-09	0.1	5.2e-09	0.1	7.4e-09	0.2	4.47996e-05		297.16	1735.85	-11923.1	281.75	2503.12							1277.49	14043.2	4452	2936.64	691.202	-20.6216	-12.9594
0.2	1.5e-09	0.2	1.6e-09	0.2	1.7e-09	0.2	1.6e-09	0.2	1.7e-09	0.2	1.8e-09	0.2	1.9e-09	0.2	2.1e-09	0.2	2.2e-09	0.2	2.4e-09	0.2	3.6e-09	0.2	8.9e-09	0.2	1.32e-08	0.3	6.70707e-05		297.14	1958.65	-12019.7	281.8	2506.25							1279.33	14154.1	4519	2935.22	697.782	-5.30982	-4.55478
0.3	1.6e-09	0.3	1.6e-09	0.3	1.6e-09	0.3	1.7e-09	0.3	1.9e-09	0.3	2e-09	0.3	2.2e-09	0.3	2.4e-09	0.3	2.5e-09	0.3	2.7e-09	0.3	4.6e-09	0.3	1.25e-08	0.3	1.91e-08	0.4	8.93526e-05		297.12	1788.65	-11941.6	281.85	2464.06							1281.16	14141.3	4556	2933.79	674.833	5.96412	25.6717
0.4	1.6e-09	0.4	1.7e-09	0.4	1.7e-09	0.4	1.8e-09	0.4	2.1e-09	0.4	2.2e-09	0.4	2.5e-09	0.4	2.7e-09	0.4	2.9e-09	0.4	3.1e-09	0.4	5.6e-09	0.4	1.61e-08	0.4	2.5e-08	0.5	0.000111703		297.1	1506.35	-11981.2	281.9	2484.38							1283	14286.9	4684	2932.36	622.474	-2.8536	22.3621
0.5	1.6e-09	0.5	1.6e-09	0.5	1.9e-09	0.5	2e-09	0.5	2.2e-09	0.5	2.4e-09	0.5	2.7e-09	0.5	2.9e-09	0.5	3.3e-09	0.5	3.5e-09	0.5	6.7e-09	0.5	1.97e-08	0.5	3.09e-08	0.6	0.000134364		297.08	1350.8	-11986.1	281.95	2496.88							1284.83	14298.8	4798	2930.93	618.329	-15.2756	35.9815
0.6	1.7e-09	0.6	1.9e-09	0.6	1.9e-09	0.6	2.1e-09	0.6	2.4e-09	0.6	2.7e-09	0.6	3e-09	0.6	3.3e-09	0.6	3.6e-09	0.6	3.9e-09	0.6	7.8e-09	0.6	2.34e-08	0.6	3.68e-08	0.7	0.000157182		297.06	1565.2	-12023.9	282	2596.88							1286.67	14306.7	4798	2929.51	604.581	-44.5408	15.6154
0.7	1.7e-09	0.7	1.9e-09	0.7	1.9e-09	0.7	2.3e-09	0.7	2.5e-09	0.7	2.8e-09	0.7	3.2e-09	0.7	3.6e-09	0.7	3.8e-09	0.7	4.2e-09	0.7	8.8e-09	0.7	2.71e-08	0.7	4.27e-08	0.8	0.000179718		297.04	1621.9	-11982.2	282.05	2596.88							1288.5	14468.1	4931	2928.08	556.568	-68.6936	-11.3902
0.8	1.7e-09	0.8	1.9e-09	0.8	2.1e-09	0.8	2.3e-09	0.8	2.7e-09	0.8	3e-09	0.8	3.5e-09	0.8	3.8e-09	0.8	4.2e-09	0.8	4.6e-09	0.8	9.9e-09	0.8	3.07e-08	0.8	4.86e-08	0.9	0.000202048		297.02	1533.85	-11980.8	282.1	2660.94							1290.34	14612.8	4895	2926.65	506.151	-99.624	-3.59892
0.9	1.8e-09	0.9	2e-09	0.9	2.3e-09	0.9	2.5e-09	0.9	2.9e-09	0.9	3.2e-09	0.9	3.7e-09	0.9	4.2e-09	0.9	4.6e-09	0.9	5e-09	0.9	1.09e-08	0.9	3.44e-08	0.9	5.45e-08	1	0.00022483		297	1640	-11841.1	282.15	2578.12							1292.17	14733.7	5005	2925.22	470.26	-113.427	-3.2799
1	1.8e-09	1	2.1e-09	1	2.2e-09	1	2.7e-09	1	3e-09	1	3.5e-09	1	3.9e-09	1	4.4e-09	1	4.8e-09	1	5.4e-09	1	1.2e-08	1	3.81e-08	1	6.06e-08	1.1	0.000248127		296.98	1862.9	-11944.2	282.2	2593.75							1294.01	14753.8	5142	2923.8	463.641	-99.0411	-16.3864
1.1	1.8e-09	1.1	2.1e-09	1.1	2.2e-09	1.1	2.7e-09	1.1	3.2e-09	1.1	3.6e-09	1.1	4.1e-09	1.1	4.7e-09	1.1	5.2e-09	1.1	5.8e-09	1.1	1.31e-08	1.1	4.19e-08	1.1	6.66e-08	1.2	0.000271279		296.96	2013.8	-11891.6	282.25	2595.31							1295.84	14826.1	5081	2922.37	449.854	-58.6432	-23.8364
1.2	1.9e-09	1.2	2.1e-09	1.2	2.5e-09	1.2	2.9e-09	1.2	3.4e-09	1.2	3.9e-09	1.2	4.4e-09	1.2	5e-09	1.2	5.6e-09	1.2	6.2e-09	1.2	1.41e-08	1.2	4.56e-08	1.2	7.25e-08	1.3	0.00029353		296.94	1834.95	-11908.7	282.3	2615.62							1297.67	14909.1	5265	2920.94	412.22	-85.0896	-18.4415
1.3	1.9e-09	1.3	2.1e-09	1.3	2.5e-09	1.3	3e-09	1.3	3.5e-09	1.3	4.1e-09	1.3	4.7e-09	1.3	5.3e-09	1.3	5.9e-09	1.3	6.6e-09	1.3	1.53e-08	1.3	4.93e-08	1.3	7.86e-08	1.4	0.000316698		296.92	2025.35	-11983.2	282.35	2701.56							1299.5	15055.6	5415	2919.51	372.362	-42.5215	12.8321
1.4	1.8e-09	1.4	2.3e-09	1.4	2.7e-09	1.4	3.1e-09	1.4	3.7e-09	1.4	4.3e-09	1.4	4.9e-09	1.4	5.5e-09	1.4	6.2e-09	1.4	7e-09	1.4	1.64e-08	1.4	5.31e-08	1.4	8.47e-08	1.5	0.000339962		296.9	1860.85	-11890.8	282.4	2675							1301.34	15120.7	5492	2918.09	341.105	-26.6453	29.4926
1.5	1.8e-09	1.5	2.3e-09	1.5	2.7e-09	1.5	3.3e-09	1.5	3.9e-09	1.5	4.4e-09	1.5	5.2e-09	1.5	5.7e-09	1.5	6.6e-09	1.5	7.4e-09	1.5	1.74e-08	1.5	5.68e-08	1.5	9.07e-08	1.6	0.000363088		296.88	1796.05	-11771.4	282.45	2689.06							1303.17	15264.7	5513	2916.66	319.468	16.25	54.9295
1.6	1.8e-09	1.6	2.3e-09	1.6	2.8e-09	1.6	3.4e-09	1.6	4e-09	1.6	4.7e-09	1.6	5.4e-09	1.6	6.1e-09	1.6	6.8e-09	1.6	7.7e-09	1.6	1.85e-08	1.6	6.05e-08	1.6	9.68e-08	1.7	0.000387085		296.86	1424.7	-11978.7	282.5	2620.31							1305	15262	5661	2915.23	295.547	62.0107	53.0164
1.7	1.9e-09	1.7	2.5e-09	1.7	2.9e-09	1.7	3.5e-09	1.7	4.2e-09	1.7	4.9e-09	1.7	5.7e-09	1.7	6.4e-09	1.7	7.1e-09	1.7	8.1e-09	1.7	1.96e-08	1.7	6.41e-08	1.7	1.028e-07	1.8	0.000410948		296.84	1525.15	-12109.2	282.55	2612.5							1306.83	15293	5694	2913.81	273.568	76.6381	64.2423
1.8	1.9e-09	1.8	2.5e-09	1.8	3e-09	1.8	3.7e-09	1.8	4.3e-09	1.8	5e-09	1.8	5.8e-09	1.8	6.6e-09	1.8	7.5e-09	1.8	8.5e-09	1.8	2.07e-08	1.8	6.79e-08	1.8	1.088e-07	1.9	0.000435519		296.82	1504.3	-12093.3	282.6	2754.69							1308.66	15322.5	5927	2912.38	268.113	51.7367	42.9823
1.9	1.9e-09	1.9	2.5e-09	1.9	3.2e-09	1.9	3.7e-09	1.9	4.5e-09	1.9	5.2e-09	1.9	6.1e-09	1.9	6.9e-09	1.9	7.9e-09	1.9	8.9e-09	1.9	2.17e-08	1.9	7.16e-08	1.9	1.147e-07	2	0.000459936		296.8	1673.45	-11794.2	282.65	2740.62							1310.49	15438	6147	2910.95	263.456	13.7996	30
2	1.9e-09	2	2.6e-09	2	3.1e-09	2	3.9e-09	2	4.6e-09	2	5.5e-09	2	6.3e-09	2	7.2e-09	2	8.2e-09	2	9.2e-09	2	2.27e-08	2	7.52e-08	2	1.208e-07	2.1	0.000483913		296.78	1568.65	-11737.5	282.7	2757.81							1312.32	15443.8	6306	2909.52	234.136	16.8238	17.8898
2.1	1.9e-09	2.1	2.7e-09	2.1	3.3e-09	2.1	4e-09	2.1	4.8e-09	2.1	5.6e-09	2.1	6.5e-09	2.1	7.4e-09	2.1	8.5e-09	2.1	9.6e-09	2.1	2.39e-08	2.1	7.88e-08	2.1	1.265e-07	2.2	0.000507692		296.76	1641.35	-11953.8	282.75	2809.38							1314.15	15582.1	6366	2908.1	235.408	5.2386	20.9248
2.2	2.1e-09	2.2	2.8e-09	2.2	3.4e-09	2.2	4.1e-09	2.2	5e-09	2.2	5.8e-09	2.2	6.7e-09	2.2	7.6e-09	2.2	8.8e-09	2.2	9.9e-09	2.2	2.49e-08	2.2	8.23e-08	2.2	1.324e-07	2.3	0.000532051		296.74	1635.55	-11932.9	282.8	2828.12							1315.98	15695.1	6691	2906.67	239.385	-16.389	36.0779
2.3	2e-09	2.3	2.7e-09	2.3	3.4e-09	2.3	4.2e-09	2.3	5.1e-09	2.3	6e-09	2.3	7e-09	2.3	7.9e-09	2.3	9.1e-09	2.3	1.03e-08	2.3	2.6e-08	2.3	8.57e-08	2.3	1.381e-07	2.4	0.000556866		296.72	1449.45	-11785.9	282.85	2862.5							1317.81	15853.8	6822	2905.24	239.336	5.20878	39.3137
2.4	2e-09	2.4	2.9e-09	2.4	3.5e-09	2.4	4.3e-09	2.4	5.2e-09	2.4	6.2e-09	2.4	7.2e-09	2.4	8.2e-09	2.4	9.3e-09	2.4	1.06e-08	2.4	2.7e-08	2.4	8.91e-08	2.4	1.437e-07	2.5	0.000580623		296.7	1463.75	-11916	282.9	2906.25							1319.63	15900.9	7176	2903.81	240.348	32.3671	37.2307
2.5	2e-09	2.5	2.9e-09	2.5	3.6e-09	2.5	4.4e-09	2.5	5.4e-09	2.5	6.3e-09	2.5	7.3e-09	2.5	8.4e-09	2.5	9.7e-09	2.5	1.1e-08	2.5	2.8e-08	2.5	9.25e-08	2.5	1.493e-07	2.6	0.000605844		296.68	1467.15	-11982.3	282.95	2898.44							1321.46	15999.1	7246	2902.39	238.969	55.5193	45.5313
2.6	2.1e-09	2.6	2.9e-09	2.6	3.6e-09	2.6	4.6e-09	2.6	5.5e-09	2.6	6.4e-09	2.6	7.6e-09	2.6	8.7e-09	2.6	1e-08	2.6	1.13e-08	2.6	2.9e-08	2.6	9.57e-08	2.6	1.548e-07	2.7	0.000630165		296.66	1073.95	-12067.4	283	2875							1323.29	16160.8	7468	2900.96	223.498	66.4113	31.3718
2.7	2e-09	2.7	2.9e-09	2.7	3.8e-09	2.7	4.7e-09	2.7	5.6e-09	2.7	6.7e-09	2.7	7.8e-09	2.7	9e-09	2.7	1.02e-08	2.7	1.17e-08	2.7	3e-08	2.7	9.89e-08	2.7	1.597e-07	2.8	0.000655517		296.64	1313.2	-11934.5	283.05	2979.69							1325.12	16280.9	7846	2899.53	229.903	94.5223	18.1901
2.8	2.1e-09	2.8	3e-09	2.8	3.9e-09	2.8	4.8e-09	2.8	5.7e-09	2.8	6.9e-09	2.8	8e-09	2.8	9.3e-09	2.8	1.06e-08	2.8	1.2e-08	2.8	3.1e-08	2.8	1.021e-07	2.8	1.648e-07	2.9	0.000681449		296.62	1652.05	-11932.3	283.1	3089.06							1326.94	16304.6	8079	2898.1	206.216	99.2296	26.7075
2.9	2.1e-09	2.9	3.2e-09	2.9	3.8e-09	2.9	5e-09	2.9	5.9e-09	2.9	7e-09	2.9	8.2e-09	2.9	9.5e-09	2.9	1.08e-08	2.9	1.23e-08	2.9	3.2e-08	2.9	1.052e-07	2.9	1.695e-07	3	0.000707177		296.6	1527.3	-11956.6	283.15	3251.56							1328.77	16481.8	8499	2896.68	189.549	89.4551	37.226
3	2.1e-09	3	3.2e-09	3	4.1e-09	3	5e-09	3	6.1e-09	3	7.3e-09	3	8.5e-09	3	9.7e-09	3	1.11e-08	3	1.26e-08	3	3.29e-08	3	1.083e-07	3	1.743e-07	3.1	0.000732709		296.58	1911.65	-12071.4	283.2	3306.25							1330.6	16433.4	8621	2895.25	171.067	81.4448	5.8677
3.1	2.2e-09	3.1	3.3e-09	3.1	4.2e-09	3.1	5.2e-09	3.1	6.2e-09	3.1	7.4e-09	3.1	8.6e-09	3.1	9.9e-09	3.1	1.14e-08	3.1	1.3e-08	3.1	3.4e-08	3.1	1.113e-07	3.1	1.79e-07	3.2	0.000757507		296.56	1644.8	-12019.9	283.25	3418.75							1332.42	16512.2	8889	2893.82	171.123	80.4599	-10.645
3.2	2.2e-09	3.2	3.3e-09	3.2	4.1e-09	3.2	5.2e-09	3.2	6.4e-09	3.2	7.6e-09	3.2	8.8e-09	3.2	1.02e-08	3.2	1.18e-08	3.2	1.33e-08	3.2	3.51e-08	3.2	1.141e-07	3.2	1.833e-07	3.3	0.000784886		296.54	1596.5	-12098.8	283.3	3514.06							1334.25	16516.4	8752	2892.39	165.402	77.4711	-21.862
3.3	2.2e-09	3.3	3.4e-09	3.3	4.3e-09	3.3	5.3e-09	3.3	6.6e-09	3.3	7.7e-09	3.3	9.1e-09	3.3	1.04e-08	3.3	1.2e-08	3.3	1.36e-08	3.3	3.61e-08	3.3	1.173e-07	3.3	1.876e-07	3.4	0.00081018		296.52	1655.15	-12044.4	283.35	3660.94							1336.07	16680.2	8787	2890.97	139.443	98.5319	-34.1295
3.4	2.2e-09	3.4	3.4e-09	3.4	4.4e-09	3.4	5.4e-09	3.4	6.7e-09	3.4	7.9e-09	3.4	9.3e-09	3.4	1.06e-08	3.4	1.23e-08	3.4	1.4e-08	3.4	3.72e-08	3.4	1.204e-07	3.4	1.92e-07	3.5	0.0008362		296.5	1781.6	-12088.8	283.4	3814.06							1337.9	16817.9	8626	2889.54	105.871	99.7102	-31.4405
3.5	2.2e-09	3.5	3.5e-09	3.5	4.5e-09	3.5	5.7e-09	3.5	6.8e-09	3.5	8.1e-09	3.5	9.5e-09	3.5	1.09e-08	3.5	1.26e-08	3.5	1.44e-08	3.5	3.83e-08	3.5	1.23e-07	3.5	1.964e-07	3.6	0.000862914		296.48	1863.85	-12103.7	283.45	3960.94							1339.72	16893.3	9066	2888.11	109.858	91.153	-27.9048
3.6	2.3e-09	3.6	3.5e-09	3.6	4.6e-09	3.6	5.8e-09	3.6	7e-09	3.6	8.3e-09	3.6	9.7e-09	3.6	1.12e-08	3.6	1.29e-08	3.6	1.47e-08	3.6	3.95e-08	3.6	1.259e-07	3.6	2.003e-07	3.7	0.000888855		296.46	1677.4	-11967.2	283.5	4196.88							1341.54	17210	9184	2886.68	95.4743	69.7784	-52.6834
3.7	2.2e-09	3.7	3.6e-09	3.7	4.7e-09	3.7	5.9e-09	3.7	7.1e-09	3.7	8.5e-09	3.7	1e-08	3.7	1.15e-08	3.7	1.32e-08	3.7	1.51e-08	3.7	4.05e-08	3.7	1.294e-07	3.7	2.042e-07	3.8	0.000915927		296.44	1760.35	-11975.5	283.55	4432.81							1343.37	17145.3	9543	2885.26	89.9072	94.749	-56.4947
3.8	2.3e-09	3.8	3.5e-09	3.8	4.7e-09	3.8	6.1e-09	3.8	7.3e-09	3.8	8.8e-09	3.8	1.02e-08	3.8	1.17e-08	3.8	1.35e-08	3.8	1.55e-08	3.8	4.16e-08	3.8	1.323e-07	3.8	2.085e-07	3.9	0.000941927		296.42	1779	-11764.7	283.6	4779.69							1345.19	17240.7	9326	2883.83	74.6982	89.7524	-51.3119
3.9	2.3e-09	3.9	3.7e-09	3.9	4.8e-09	3.9	6.2e-09	3.9	7.5e-09	3.9	8.9e-09	3.9	1.04e-08	3.9	1.2e-08	3.9	1.38e-08	3.9	1.59e-08	3.9	4.27e-08	3.9	1.357e-07	3.9	2.129e-07	4	0.000969236		296.4	1542.55	-11885.6	283.65	5081.25							1347.01	17363.2	8761	2882.4	52.0544	85.1647	-39.1795
4	2.3e-09	4	3.9e-09	4	5.2e-09	4	6.2e-09	4	7.7e-09	4	9e-09	4	1.06e-08	4	1.23e-08	4	1.41e-08	4	1.61e-08	4	4.38e-08	4	1.388e-07	4	2.174e-07	3.9	0.000941927		296.38	1289.45	-12083.8	283.7	5559.38							1348.84	17645.6	8879	2880.97	46.5555	103.145	-53.4865
																										4	0.000969236		296.36	1515.1	-11960.2	283.75	6004.69							1350.66	17816.1	8677	2879.55	53.4867	79.4031	-42.0768
																													296.34	1663.5	-11899.3	283.8	6325							1352.48	17756.5	8577	2878.12	47.5918	81.2674	-29.1554
																													296.32	1324.9	-11869.8	283.85	7131.25							1354.3	17720.7	8456	2876.69	61.1381	89.8276	-43.0236
																													296.3	1107.35	-11891.2	283.9	7645.31							1356.12	17700.9	8262	2875.27	70.3702	112.888	-43.2924
																													296.28	1889.5	-11920.6	283.95	8145.31							1357.94	17559.6	7927	2873.84	68.3871	163.069	-31.6312
																													296.26	1980.5	-11982.3	284	9007.81							1359.76	17663.2	7493	2872.41	45.7028	186.399	-27.2114
																													296.24	1437.25	-11950.5	284.05	9696.88							1361.58	17762.6	7497	2870.98	20.0257	190.724	-42.7942
																													296.22	1613.7	-12027.5	284.1	10109.4							1363.4	17861.1	7259	2869.56	-0.70368	191.488	-34.2723
																													296.2	1636.1	-11939.8	284.15	10967.2							1365.22	17947.4	7123	2868.13	-8.42106	231.057	-21.7395
																													296.18	1903	-11876.2	284.2	11620.3							1367.04	17974.2	6846	2866.7	-14.8079	202.516	-42.5044
																													296.16	1549.75	-11864.5	284.25	11925							1368.85	17816.1	6833	2865.27	-12.8905	206.071	-50.219
																													296.14	1754.45	-11979.4	284.3	12389.1							1370.67	17844.4	6624	2863.85	-42.7082	172.571	-21.7006
																													296.12	1893.65	-11901.2	284.35	12668.8							1372.49	17782.4	6263	2862.42	-52.7628	138.3	16.576
																													296.1	1728.15	-11745.1	284.4	13025							1374.3	17812.5	6010	2860.99	-78.3152	105.604	31.7143
																													296.08	1600.95	-11850.9	284.45	13156.2							1376.12	17845	5901	2859.56	-83.758	77.3645	54.9122
																													296.06	1649.4	-11833.9	284.5	13257.8							1377.94	17791.8	5890	2858.14	-71.3737	82.3546	60.8475
																													296.04	1358.3	-11830.2	284.55	13253.1							1379.75	17728	5909	2856.71	-50.0699	71.927	62.1314
																													296.02	1656.5	-11783.7	284.6	13309.4							1381.57	17631.9	5917	2855.28	-44.1609	67.2258	81.9959
																													296	1560.9	-11951	284.65	12820.3							1383.38	17521.6	5809	2853.85	-51.0359	90.1331	82.1128
																													295.98	1667.9	-11973.4	284.7	12720.3							1385.2	17568.4	5606	2852.43	-32.5817	120.45	75.46
																													295.96	1877.2	-11790.6	284.75	12253.1							1387.01	17455	5604	2851	-9.42576	111.926	57.7665
																													295.94	2120.55	-11699	284.8	11895.3							1388.83	17524.6	5424	2849.57	16.6363	117.766	48.344
																													295.92	1871.6	-11856.4	284.85	11526.6							1390.64	17404.9	5364	2848.14	42.1994	102.315	17.7575
																													295.9	1743.45	-11914.5	284.9	10950							1392.45	17357.4	5245	2846.72	67.0319	78.1914	-7.89828
																													295.88	1689.35	-11899.2	284.95	10429.7							1394.26	17235.9	5315	2845.29	59.3725	106.891	-23.0518
																													295.86	1878.5	-11898.8	285	9956.25							1396.08	17045	5178	2843.86	28.0592	101.137	-32.4378
																													295.84	2218.3	-11805.9	285.05	9540.62							1397.89	17008.2	5083	2842.43	19.6523	77.1419	-42.387
																													295.82	1472.25	-11749	285.1	9204.69							1399.7	16913.1	4965	2841.01	-14.6424	16.3898	-29.7923
																													295.8	1720.6	-11930.3	285.15	8656.25							1401.51	16820.7	4911	2839.58	-23.3437	13.7069	-21.3707
																													295.78	1904.65	-12083.5	285.2	8395.31							1403.32	16730.4	4933	2838.15	-13.6676	15.9444	-18.8081
																													295.76	1639.7	-12033.2	285.25	8110.94							1405.13	16686.3	4750	2836.72	-6.4179	3.64092	-5.7489
																													295.74	1449	-11944.4	285.3	7651.56							1406.94	16645.6	4939	2835.3	-22.7486	15.6491	-7.56354
																													295.72	1908.15	-11778.7	285.35	7335.94							1408.75	16573.9	4903	2833.87	-5.88102	69.3774	2.12352
																													295.7	1986.15	-11675.9	285.4	6971.88							1410.56	16496	4945	2832.44	22.7602	131.354	11.4975
																													295.68	2198.7	-11713.8	285.45	6817.19							1412.37	16463.8	4777	2831.02	25.8339	120.94	-10.6849
																													295.66	2243.95	-11784	285.5	6818.75							1414.18	16365	4768	2829.59	30.1267	120.405	5.23536
																													295.64	1680.4	-11891.9	285.55	6418.75							1415.99	16317	4758	2828.16	6.69462	117.882	-18.0967
																													295.62	1574.95	-11846.9	285.6	6196.88							1417.79	16283.6	4691	2826.73	-7.11552	142.372	-7.5024
																													295.6	1572.1	-11824.9	285.65	5862.5							1419.6	16199.7	4607	2825.31	-39.2294	169.681	-4.45032
																													295.58	1740.5	-11861.8	285.7	5656.25							1421.41	16053.8	4635	2823.88	-70.9266	186.535	-26.3873
																													295.56	1606.45	-12084.1	285.75	5450							1423.21	15949.8	4627	2822.45	-67.5747	169.562	-39.2138
																													295.54	1267.7	-12151.1	285.8	5428.12							1425.02	15775.1	4546	2821.02	-85.1249	83.8389	-39.999
																													295.52	1457.4	-11993.8	285.85	5373.44							1426.83	15889.7	4628	2819.6	-103.819	34.7762	-37.8249
																													295.5	1722.2	-11754.7	285.9	5273.44							1428.63	15727.7	4593	2818.17	-94.4835	-8.70726	-44.4261
																													295.48	2062.95	-11809.2	285.95	5128.12							1430.44	15736.2	4497	2816.74	-88.1517	-38.5302	-43.3072
																													295.46	1512.9	-11675	286	4971.88							1432.24	15466.3	4570	2815.31	-75.0586	-29.558	-59.6702
																													295.44	1525.05	-11859.2	286.05	4895.31							1434.05	15554.7	4497	2813.89	-50.7141	-12.8606	-51.4303
																													295.42	1768.5	-11935	286.1	4907.81							1435.85	15466.6	4520	2812.46	-28.5695	10.5029	-47.1578
																													295.4	1694	-11991.4	286.15	4710.94							1437.65	15476.9	4547	2811.03	-27.4727	10.59	-54.1002
																													295.38	1497.3	-11970.6	286.2	4714.06							1439.46	15379	4530	2809.6	-34.4714	-16.112	-33.3933
																													295.36	1585.1	-11967	286.25	4712.5							1441.26	15389.1	4520	2808.18	-49.2185	-15.5509	-56.8197
																													295.34	1950.4	-11879.6	286.3	4565.62							1443.06	15176.6	4568	2806.75	-75.5143	-18.1337	-30.8237
																													295.32	1830.65	-11814.2	286.35	4509.38							1444.86	15199.4	4475	2805.32	-76.2814	22.6721	-36.0875
																													295.3	1456.9	-11603.1	286.4	4459.38							1446.66	15104	4426	2803.89	-61.5407	58.4222	-38.8266
																													295.28	1348.65	-11692.8	286.45	4398.44							1448.47	15111.9	4380	2802.47	-71.6432	35.2508	-57.4184
																													295.26	1562.8	-11781.4	286.5	4328.12							1450.27	14984.8	4438	2801.04	-76.4319	2.9574	-61.7681
																													295.24	1732.2	-11760	286.55	4306.25							1452.07	14955.3	4404	2799.61	-72.6536	-2.53272	-34.0262
																													295.22	1761.6	-11892	286.6	4351.56							1453.87	14849.5	4244	2798.18	-57.9566	11.9377	-20.4016
																													295.2	1733.65	-11842.9	286.65	4154.69							1455.67	14852.3	4460	2796.76	-66.4414	22.234	-17.7736
																													295.18	1665.75	-11760.4	286.7	4104.69							1457.47	14814.3	4323	2795.33	-73.45	31.6339	3.25062
																													295.16	1506.4	-11813.6	286.75	3982.81							1459.27	14755.9	4341	2793.9	-63.9727	30.4135	37.7863
																													295.14	1374.25	-11824	286.8	4118.75							1461.07	14801.2	4404	2792.48	-58.0746	48.0212	27.9202
																													295.12	1794.65	-12023.1	286.85	3890.62							1462.86	14755.3	4347	2791.05	-64.6428	51.7895	16.3159
																													295.1	1636.95	-12069.9	286.9	3856.25							1464.66	14743.8	4287	2789.62	-84.1815	30.5707	17.0227
																													295.08	2018.2	-11935.1	286.95	3831.25							1466.46	14840.4	4314	2788.19	-96.525	38.4135	3.21282
																													295.06	1780.15	-11928	287	3867.19							1468.26	14811.9	4292	2786.77	-114.263	26.2604	-9.52356
																													295.04	1313.6	-12064.2	287.05	3759.38							1470.05	14698.5	4326	2785.34	-81.4982	42.6218	-29.2816
																													295.02	1470.55	-11911.3	287.1	3726.56							1471.85	14646.5	4216	2783.91	-80.1834	40.039	-34.5355
																													295	1321.6	-11935.4	287.15	3790.62							1473.65	14578.4	4224	2782.48	-65.2811	32.0689	-44.9842
																													294.98	1734.8	-11790.5	287.2	3689.06							1475.44	14636.5	4124	2781.06	-15.9374	55.4438	-46.9287
																													294.96	1809.45	-11925.2	287.25	3642.19							1477.24	14617.9	4244	2779.63	-0.66522	70.8527	-35.3324
																													294.94	1808.7	-12009.6	287.3	3639.06							1479.03	14632.8	4214	2778.2	2.16204	113.176	-25.1665
																													294.92	1893	-11992.2	287.35	3398.44							1480.83	14605.5	4337	2776.77	16.9343	154.457	-30.5789
																													294.9	1746.7	-11971.6	287.4	3446.88							1482.62	14586.3	4280	2775.35	39.5587	195.757	10.3525
																													294.88	1538.35	-11834.6	287.45	3464.06							1484.41	14545	4283	2773.92	58.2364	218.914	40.1647
																													294.86	1526.95	-11932.8	287.5	3392.19							1486.21	14514.9	4293	2772.49	57.3122	231.276	41.1328
																													294.84	1370.8	-11996.9	287.55	3396.88							1488	14564.4	4334	2771.06	58.9098	231.954	67.6148
																													294.82	1237.3	-11763.9	287.6	3393.75							1489.79	14625.5	4353	2769.64	64.4221	231.009	74.4316
																													294.8	1581	-11804.6	287.65	3290.62							1491.59	14534.7	4430	2768.21	88.7005	242.592	58.5172
																													294.78	2418.15	-12035.3	287.7	3312.5							1493.38	14570.2	4231	2766.78	97.8641	218.923	39.6901
																													294.76	2412.15	-11991.5	287.75	3179.69							1495.17	14537.4	4251	2765.35	84.1699	219.942	34.9105
																													294.74	1445.7	-12044.4	287.8	3276.56							1496.96	14485.7	4168	2763.93	61.375	226.813	35.3177
																													294.72	1033.3	-11887.9	287.85	3368.75							1498.75	14474.2	4155	2762.5	64.4497	259.1	46.8486
																													294.7	1245.3	-11791.4	287.9	3345.31							1500.54	14562.3	4336	2761.07	60.8799	319.928	55.6864
																													294.68	1326.95	-11815	287.95	3262.5							1502.33	14572.3	4375	2759.64	51.481	363.967	69.6253
																													294.66	1537.15	-11902.1	288	3212.5							1504.12	14663.8	4374	2758.22	53.9915	420.919	86.2054
																													294.64	1652.4	-11978.8	288.05	3107.81							1505.91	14547.4	4408	2756.79	74.6126	468.809	119.422
																													294.62	1511.05	-11938.9	288.1	3310.94							1507.7	14632.8	4387	2755.36	52.3527	527.145	147.951
																													294.6	1416.3	-11902.8	288.15	3298.44							1509.49	14665	4520	2753.93	70.7662	560.454	184.87
																													294.58	1548.45	-11853.8	288.2	3342.19							1511.28	14704.6	4454	2752.51	94.7633	595.887	211.478
																													294.56	1818	-11843.8	288.25	3190.62							1513.07	14650.2	4443	2751.08	113.91	654.202	230.368
																													294.54	2057.35	-11796.2	288.3	3217.19							1514.85	14659.6	4468	2749.65	141.762	716.945	244.147
																													294.52	1621.7	-11848.7	288.35	3226.56							1516.64	14648	4421	2748.23	163.132	762.73	257.421
																													294.5	1262.55	-11878.8	288.4	3226.56							1518.43	14693.6	4472	2746.8	166.251	798.463	273.051
																													294.48	1530	-11866.2	288.45	3282.81							1520.21	14640.4	4590	2745.37	169.333	860.98	326.56
																													294.46	1605.65	-11820.8	288.5	3300							1522	14693	4731	2743.94	191.303	912.113	398.213
																													294.44	1491	-11837.2	288.55	3245.31							1523.78	14776.9	4593	2742.52	210.821	1054.3	451.046
																													294.42	1974.85	-11890.1	288.6	3273.44							1525.57	14797.6	4556	2741.09	219.824	1173.18	511.76
																													294.4	1473.15	-11882	288.65	3140.62							1527.36	14875.7	4719	2739.66	257.454	1272.24	573.128
																													294.38	1464.15	-11852	288.7	3212.5							1529.14	14911.2	4728	2738.23	293.215	1359.78	636.253
																													294.36	1393.9	-11965.9	288.75	3164.06							1530.92	14876.6	4759	2736.81	331.212	1468.56	701.615
																													294.34	1906.65	-11879.7	288.8	3204.69							1532.71	15044.1	4804	2735.38	339.038	1608.49	732.383
																													294.32	1798.1	-11753.9	288.85	3200							1534.49	14955.3	4971	2733.95	394.418	1775.19	771.706
																													294.3	1632.5	-11902.5	288.9	3060.94							1536.27	14957.8	4880	2732.52	402.631	1962.94	823.001
																													294.28	1660.15	-11970.1	288.95	3160.94							1538.06	15003	4945	2731.1	430.192	2155.68	854.094
																													294.26	1694.1	-11882.9	289	3250							1539.84	15061.7	5093	2729.67	457.926	2351.74	925.269
																													294.24	1734.65	-11890.4	289.05	3265.62							1541.62	15072.6	5072	2728.24	489.698	2560.34	999.861
																													294.22	1798.85	-12023.9	289.1	3195.31							1543.4	15170.2	5325	2726.81	515.176	2783.39	1074.69
																													294.2	1698.8	-12097.4	289.15	3245.31							1545.18	15210.9	5413	2725.39	517.111	2994.54	1200.87
																													294.18	1309	-12133.8	289.2	3092.19							1546.96	15290.6	5346	2723.96	526.207	3243.8	1321.4
																													294.16	1540.9	-11928.7	289.25	3104.69							1548.74	15256.8	5680	2722.53	515.381	3570.59	1435.61
																													294.14	2089.5	-11710.7	289.3	3132.81							1550.53	15375.4	5641	2721.1	517.833	3862.85	1575.35
																													294.12	2088.15	-11800.9	289.35	3184.38							1552.31	15310.6	5859	2719.68	567.668	4181.04	1748.41
																													294.1	1693.85	-11769.2	289.4	3089.06							1554.08	15346.8	5960	2718.25	623.315	4486.31	1912.14
																													294.08	1418.3	-12002.3	289.45	3100							1555.86	15466.9	6020	2716.82	661.872	4808.89	2064.49
																													294.06	1756.4	-11962.6	289.5	3117.19							1557.64	15594.2	6336	2715.39	695.939	5178.49	2216.76
																													294.04	1906.4	-11927.9	289.55	3057.81							1559.42	15671.1	6505	2713.97	725.472	5559.04	2412.59
																													294.02	1674.35	-11850.3	289.6	3010.94							1561.2	15814.9	6574	2712.54	746.788	5836.42	2666.25
																													294	1353.1	-11912.7	289.65	3089.06							1562.97	15717	6666	2711.11	787.081	6100.44	2876.1
																													293.98	1750.25	-11879.3	289.7	2959.38							1564.75	15852.6	6698	2709.68	817.264	6354.92	3135.18
																													293.96	2082.65	-11764	289.75	2909.38							1566.53	15815.8	6918	2708.26	834.259	6541.17	3397.49
																													293.94	2435.6	-11732	289.8	2948.44							1568.31	15880.2	6997	2706.83	819.83	6682.63	3620.64
																													293.92	2191.05	-11916.4	289.85	2943.75							1570.08	15935.3	7375	2705.4	770.276	6747.83	3900.9
																													293.9	2210.15	-11829.9	289.9	3068.75							1571.86	16139.8	7373	2703.98	764.245	6781.95	4133.51
																													293.88	1626.65	-11871.9	289.95	2948.44							1573.63	16183	7535	2702.55	771.834	6774.47	4392.76
																													293.86	2068	-11788.1	290	2914.06							1575.41	16459.6	7593	2701.12	777.327	6724.97	4628.03
																													293.84	1580.35	-11765.3	290.05	2951.56							1577.18	16504.3	7889	2699.69	824.347	6649.03	4813.54
																													293.82	1918.4	-11958.9	290.1	2914.06							1578.96	16768.4	7848	2698.27	851.946	6477.31	4935.31
																													293.8	1488.2	-12009	290.15	2896.88							1580.73	16813.1	7934	2696.84	863.728	6293.37	5028.45
																													293.78	1295.8	-11866.2	290.2	2864.06							1582.5	16914.9	7841	2695.41	879.029	6090.67	5085.37
																													293.76	1354.2	-11851.8	290.25	2867.19							1584.28	16920.7	7864	2693.98	869.021	5834.67	5104.82
																													293.74	1647.7	-11793	290.3	2887.5							1586.05	17019.1	7868	2692.56	868.985	5516.46	5056.27
																													293.72	2058.55	-11919.2	290.35	2904.69							1587.82	17090.6	7872	2691.13	899.749	5213.68	4929.19
																													293.7	1785.4	-11992.2	290.4	2935.94							1589.59	17328.3	7566	2689.7	925.055	4910.87	4804.82
																													293.68	1449.9	-11971	290.45	2845.31							1591.37	17427.7	7691	2688.27	920.574	4597.17	4649.95
																													293.66	1209.5	-11882.4	290.5	2862.5							1593.14	17725.5	7609	2686.85	917.508	4315.37	4439.76
																													293.64	1542.2	-11836.3	290.55	2851.56							1594.91	17790.3	7537	2685.42	918.519	4010.16	4226.85
																													293.62	1439.05	-11847.6	290.6	2889.06							1596.68	17973.6	7344	2683.99	947.817	3734.91	3993.88
																													293.6	1548.9	-11942.5	290.65	2887.5							1598.45	17947.4	7272	2682.56	973.626	3452.56	3772.97
																													293.58	1781.55	-11835.8	290.7	2921.88							1600.22	18336.2	7028	2681.14	971.618	3210.21	3527.14
																													293.56	1884.7	-11890.1	290.75	2870.31							1601.99	18468.7	6921	2679.71	964.503	2989.14	3250.35
																													293.54	1715.6	-11899.1	290.8	2828.12							1603.76	18641.9	6827	2678.28	910.946	2749.7	3006.43
																													293.52	1675.15	-11870.1	290.85	2854.69							1605.53	18615.8	6825	2676.85	875.351	2567.95	2759.57
																													293.5	1690.35	-11771.8	290.9	2903.12							1607.29	18734	6576	2675.43	827.861	2362.44	2512.93
																													293.48	1721.8	-11833.6	290.95	2739.06							1609.06	18502.7	6627	2674	792.181	2181.05	2271.41
																													293.46	1690.55	-11881.9	291	2720.31							1610.83	18442.9	6714	2672.57	771.719	1980.25	2038.1
																													293.44	1365.7	-11904.5	291.05	2707.81							1612.6	18501.5	6397	2671.14	756.49	1797.37	1830.51
																													293.42	1597.5	-11938.2	291.1	2853.12							1614.36	18662.6	6644	2669.72	724.123	1671.57	1673.04
																													293.4	1627	-11790.9	291.15	2745.31							1616.13	18581.5	6326	2668.29	679.689	1548.77	1511.94
																													293.38	1280.25	-11859.3	291.2	2757.81							1617.9	18525.8	5906	2666.86	645.882	1446	1350.88
																													293.36	1692.25	-11881.2	291.25	2676.56							1619.66	18483	5769	2665.44	622.895	1328.77	1211.9
																													293.34	1761.8	-11805.8	291.3	2776.56							1621.43	18340.1	5588	2664.01	592.932	1240.79	1118.82
																													293.32	1465	-11912.1	291.35	2829.69							1623.19	18223.1	5494	2662.58	561.911	1104.59	1016.06
																													293.3	1414.95	-11880.8	291.4	2831.25							1624.96	18205.5	5298	2661.15	513.81	1020.61	943.499
																													293.28	1700.9	-11872.7	291.45	2848.44							1626.72	18178.4	5087	2659.73	466.977	961.933	853.602
																													293.26	1477.35	-11808.3	291.5	2693.75							1628.49	17948.6	4873	2658.3	424.835	937.41	792.919
																													293.24	1368.05	-11676.2	291.55	2735.94							1630.25	17789.4	4767	2656.87	398.889	925.693	718.05
																													293.22	1574	-11702.7	291.6	2848.44							1632.01	17660.5	4595	2655.44	388.989	859.868	669.92
																													293.2	1881.45	-11771.1	291.65	2706.25							1633.78	17489.7	4484	2654.02	407.55	804.584	621.197
																													293.18	2200.05	-11758.4	291.7	2745.31							1635.54	17372	4369	2652.59	413.253	703.115	558.444
																													293.16	1696.5	-11858.1	291.75	2690.62							1637.3	17175.7	4360	2651.16	417.842	629.917	505.921
																													293.14	1421.8	-11922.5	291.8	2753.12							1639.06	16823.4	4171	2649.73	428.1	571.7	475.8
																													293.12	1790.55	-11851.8	291.85	2709.38							1640.82	16666.9	3961	2648.31	419.414	512.031	418.88
																													293.1	1459.05	-11806.8	291.9	2670.31							1642.59	16276.9	3848	2646.88	399.493	489.562	366.632
																													293.08	1567.7	-11763	291.95	2715.62							1644.35	15975.1	4067	2645.45	389.116	434.192	358.195
																													293.06	1809.55	-11749.3	292	2759.38							1646.11	15621.6	3877	2644.02	388.023	371.309	331.741
																													293.04	1381.6	-11696.5	292.05	2742.19							1647.87	15444.1	3853	2642.6	381.98	293.362	305.415
																													293.02	1658.7	-11769.1	292.1	2707.81							1649.63	15203.6	3619	2641.17	350.907	248.252	308.68
																													293	1734.6	-11700.9	292.15	2753.12							1651.38	14862.6	3569	2639.74	324.559	232.197	301.418
																													292.98	1836.05	-11789.6	292.2	2765.62							1653.14	14585.1	3658	2638.31	290.437	245.361	287.897
																													292.96	1708.8	-11730.8	292.25	2768.75							1654.9	14480.9	3712	2636.89	270.055	259.042	282.207
																													292.94	1542.65	-11691.4	292.3	2706.25							1656.66	14294.5	3545	2635.46	261.705	254.722	295.657
																													292.92	1821.15	-11682.3	292.35	2703.12							1658.42	14018.8	3450	2634.03	262.511	259.379	285.399
																													292.9	1965.05	-11609.3	292.4	2718.75							1660.18	13849.8	3455	2632.61	253.838	264.711	251.009
																													292.88	2142.5	-11765.1	292.45	2589.06							1661.93	13672.6	3377	2631.18	238.494	229.925	231.021
																													292.86	1594.75	-11819	292.5	2643.75							1663.69	13583.9	3341	2629.75	228.268	203.708	219.797
																													292.84	1311.65	-11821.8	292.55	2742.19							1665.45	13495.7	3372	2628.32	211.869	202.964	171.587
																													292.82	1368.15	-11710	292.6	2703.12							1667.2	13406.7	3336	2626.9	168.024	187.179	135.442
																													292.8	1610	-11725.7	292.65	2803.12							1668.96	13310.6	3345	2625.47	163.874	106.274	92.6566
																													292.78	1294.35	-11656.2	292.7	2689.06							1670.71	13241	3187	2624.04	186.366	36.4387	24.7022
																													292.76	1526.7	-11663.5	292.75	2684.38							1672.47	13194.2	3320	2622.61	192.276	-9.50202	-0.20526
																													292.74	1565.65	-11757.7	292.8	2651.56							1674.22	13057.8	3181	2621.19	169.744	-64.36	-5.30298
																													292.72	1607.8	-11730	292.85	2703.12							1675.98	13005.5	3232	2619.76	159.126	-74.7356	-17.7364
																													292.7	1575.9	-11825.7	292.9	2637.5							1677.73	12953.5	3026	2618.33	157.1	-55.2547	-21.3751
																													292.68	1485.65	-11687.4	292.95	2689.06							1679.48	12915.2	3125	2616.9	167.115	-14.9724	22.8559
																													292.66	1300.2	-11865.2	293	2660.94							1681.24	12893.9	3196	2615.48	174.872	18.2931	41.9566
																													292.64	1542	-11934.4	293.05	2734.38							1682.99	12896.7	3062	2614.05	179.531	72.198	50.7012
																													292.62	1228.15	-11773.3	293.1	2656.25							1684.74	12794.5	3229	2612.62	168.709	125.764	54.4121
																													292.6	1957.8	-11837.3	293.15	2698.44							1686.49	12771.1	3148	2611.19	159.058	116.681	60.7993
																													292.58	1916.9	-11966.7	293.2	2579.69							1688.25	12725.8	3142	2609.77	171.3	140.098	78.0872
																													292.56	1601.25	-12037.6	293.25	2596.88							1690	12686	3060	2608.34	164.457	152.273	57.003
																													292.54	1695.85	-11920.6	293.3	2685.94							1691.75	12608.8	3172	2606.91	139.8	119.553	46.9367
																													292.52	1476.85	-11823.4	293.35	2660.94							1693.5	12597.6	3110	2605.48	150.539	75.217	20.4791
																													292.5	1439	-11698.9	293.4	2685.94							1695.25	12573.6	3113	2604.06	171.73	38.6558	3.95124
																													292.48	1526.95	-11845.4	293.45	2675							1697	12524.6	3113	2602.63	164.438	-2.55576	4.7676
																													292.46	1860.55	-11838.1	293.5	2693.75							1698.75	12486.6	3040	2601.2	144.623	-50.7273	14.909
																													292.44	1782.7	-11817.1	293.55	2717.19							1700.5	12486	3056	2599.77	144.565	-71.5432	23.9509
																													292.42	2046.6	-11843.1	293.6	2648.44							1702.25	12490	3063	2598.35	130.37	-84.1895	37.4174
																													292.4	1856.25	-11964.1	293.65	2715.62							1703.99	12436.8	3082	2596.92	122.209	-67.8178	49.3754
																													292.38	1933.3	-11845.5	293.7	2668.75							1705.74	12448.9	3005	2595.49	107.93	-43.7916	54.3727
																													292.36	2052.2	-11756.7	293.75	2750							1707.49	12440.1	3069	2594.06	60.7099	-23.0122	49.7763
																													292.34	1971.8	-11701.6	293.8	2621.88							1709.24	12401.5	2969	2592.64	27.0919	20.7161	52.2674
																													292.32	1827.45	-11690.6	293.85	2620.31							1710.98	12410.3	2987	2591.21	6.2958	65.1119	42.5081
																													292.3	1535.9	-11839.8	293.9	2710.94							1712.73	12374.2	2929	2589.78	0.10002	99.2	30.9596
																													292.28	1778.95	-11702.3	293.95	2717.19							1714.48	12393.9	2900	2588.36	-12.0421	104.032	18.6476
																													292.26	1891.9	-11573.9	294	2757.81							1716.22	12386.3	2854	2586.93	-21.6201	94.5917	28.99
																													292.24	1765.9	-11578.5	294.05	2673.44							1717.97	12360.5	2959	2585.5	-23.6926	59.7958	15.5176
																													292.22	1471.65	-11789.2	294.1	2681.25							1719.71	12369.3	3090	2584.07	-0.3384	7.40994	-7.72698
																													292.2	1168.4	-11673.4	294.15	2751.56							1721.46	12333.7	2946	2582.65	14.0174	-43.6798	-17.2492
																													292.18	1459.55	-11745.8	294.2	2739.06							1723.2	12357.4	2889	2581.22	25.2949	-59.508	-19.4958
																													292.16	1289.75	-11841.2	294.25	2640.62							1724.95	12340.1	2919	2579.79	27.163	-78.5402	-8.2218
																													292.14	1487.1	-11866.4	294.3	2687.5							1726.69	12377.5	2910	2578.36	45.3855	-111.079	-3.3051
																													292.12	1549.9	-11812.8	294.35	2760.94							1728.43	12329.5	3185	2576.94	55.0042	-81.4888	-7.51662
																													292.1	1147.95	-11743.7	294.4	2673.44							1730.18	12343.2	2993	2575.51	66.0665	-64.2406	-18.1201
																													292.08	1583.35	-11662.5	294.45	2751.56							1731.92	12354.7	2970	2574.08	39.0671	-78.3898	-47.5844
																													292.06	1795.25	-11660	294.5	2739.06							1733.66	12336.2	2976	2572.65	38.3162	-59.6595	-50.3146
																													292.04	1596.4	-11738.5									1735.4	12310.9	2864	2571.23	33.9535	-38.3417	-65.4751
																													292.02	1667.75	-11743.9									1737.15	12360.2	2886	2569.8	21.0743	-48.8482	-73.1055
																													292	1479.65	-11719.9									1738.89	12335.9	2849	2568.37	9.8523	-83.1272	-62.4703
																													291.98	1636.7	-11804.1									1740.63	12372.3	2883	2566.94	-0.78282	-100.4	-70.2737
																													291.96	1619.85	-11762.3									1742.37	12317.6	2791	2565.52	9.85176	-116.161	-101.043
																													291.94	1503.9	-11684									1744.11	12323.4	2864	2564.09	35.2925	-140.037	-122.968
																													291.92	1466.05	-11719.2									1745.85	12317.9	2772	2562.66	30.6192	-155.545	-122.606
																													291.9	1333.95	-11743.3									1747.59	12348.9	2813	2561.23	29.5359	-156.378	-121.109
																													291.88	1578.45	-11836.3									1749.33	12293.3	2854	2559.81	2.5356	-183.065	-122.997
																													291.86	1823.35	-11880.2									1751.07	12303	2909	2558.38	14.239	-200.844	-123.334
																													291.84	1639.85	-11772.1									1752.81	12261.7	2899	2556.95	-12.8143	-179.521	-117.149
																													291.82	1572.85	-11598.7									1754.54	12309.4	2824	2555.52	-31.5236	-196.952	-122.695
																													291.8	1332.95	-11704.9									1756.28	12264.4	2857	2554.1	-81.1187	-206.826	-117.05
																													291.78	1739.2	-11673.9									1758.02	12285.1	2836	2552.67	-103.534	-198.896	-108.889
																													291.76	1892.45	-11737.6									1759.76	12255.6	2769	2551.24	-111.104	-174.521	-94.3075
																													291.74	2053.1	-11865.9									1761.49	12250.2	2863	2549.81	-135.846	-163.075	-65.5571
																													291.72	2499.9	-12027.3									1763.23	12279	2790	2548.39	-135.051	-162.883	-53.6473
																													291.7	1859.8	-11903.9									1764.96	12293.3	2868	2546.96	-121.404	-126.786	-45.7875
																													291.68	1312.05	-11867.2									1766.7	12297	2913	2545.53	-106.151	-92.2451	-45.7673
																													291.66	1301.55	-11607.9									1768.43	12279.6	2974	2544.11	-63.8249	-81.037	-37.7992
																													291.64	1359.5	-11695.3									1770.17	12280.9	2910	2542.68	-47.9657	-59.993	-32.1033
																													291.62	1442.95	-11725.1									1771.9	12274.5	2900	2541.25	-35.863	-50.2988	-39.6797
																													291.6	1484.85	-11728.8									1773.64	12260.5	2879	2539.82	-40.2422	-31.6677	-34.2789
																													291.58	1830.2	-11624									1775.37	12294.8	2812	2538.4	-30.7341	-35.9505	-25.0451
																													291.56	2187.85	-11802.5									1777.11	12261.1	2722	2536.97	-39.1068	-67.0828	-37.6512
																													291.54	1821.85	-11879.1									1778.84	12207.9	2828	2535.54	-47.1337	-118.16	-62.4383
																													291.52	1851.7	-11659.8									1780.57	12176.3	2820	2534.11	-51.2354	-156.393	-88.3294
																													291.5	1808.7	-11708.3									1782.3	12186.9	2863	2532.69	-50.7209	-192.525	-115.19
																													291.48	2386.65	-11910.4									1784.04	12152.6	2829	2531.26	-38.1899	-229.531	-114.75
																													291.46	1949.55	-11769.3									1785.77	12176.9	2808	2529.83	-49.3553	-255.155	-103.144
																													291.44	2063.6	-11900.3									1787.5	12186.9	2824	2528.4	-55.5948	-267.69	-112.937
																													291.42	1859.2	-11908.1									1789.23	12214.9	2831	2526.98	-62.9324	-262.675	-117.056
																													291.4	1817.35	-11844.4									1790.96	12204.9	2831	2525.55	-53.0613	-254.954	-139.642
																													291.38	1263.85	-11592.4									1792.69	12189.7	2721	2524.12	-31.5652	-230.15	-134.171
																													291.36	1566.15	-11503									1794.42	12195.4	2761	2522.69	-45.1253	-209.846	-122.579
																													291.34	1848.8	-11688									1796.15	12164.1	2777	2521.27	-61.2329	-170.686	-108.151
																													291.32	2083.2	-11699.9									1797.88	12135	2702	2519.84	-54.7996	-129.212	-96.6092
																													291.3	2091.65	-11669.6									1799.61	12125.2	2740	2518.41	-58.986	-119.818	-103.396
																													291.28	1711.3	-11597.6									1801.34	12133.1	2772	2516.98	-73.4942	-120.538	-94.684
																													291.26	1650.45	-11723.8									1803.06	12086.9	2786	2515.56	-81.2626	-124.407	-78.7
																													291.24	1485.55	-11737.1									1804.79	12104.6	2644	2514.13	-74.7925	-117.8	-61.3848
																													291.22	1498	-11528.8									1806.52	12051.7	2751	2512.7	-77.7095	-103.74	-44.4372
																													291.2	1612.85	-11617.3									1808.25	12088.4	2626	2511.27	-72.5548	-97.5871	-26.2018
																													291.18	1756	-11645.3									1809.97	12083	2765	2509.85	-66.4396	-67.0051	-20.9234
																													291.16	1583.1	-11749.4									1811.7	12085.4	2715	2508.42	-59.2159	-86.1089	-28.7417
																													291.14	1768.7	-11592.1									1813.42	12071.4	2732	2506.99	-53.2292	-73.4001	-57.2195
																													291.12	2011.8	-11754.8									1815.15	12070.8	2709	2505.57	-32.3782	-77.4607	-69.1663
																													291.1	2130.85	-11693.8									1816.88	12078.7	2774	2504.14	-30.3175	-85.3096	-76.9473
																													291.08	1713.2	-11643.4									1818.6	12018.8	2686	2502.71	2.2824	-104.753	-70.0934
																													291.06	1751.85	-11751.8									1820.33	12035.9	2732	2501.28	8.38824	-113.509	-78.8389
																													291.04	2279.35	-11941.6									1822.05	12055	2812	2499.86	13.4576	-134.182	-85.5329
																													291.02	2150.95	-11825.1									1823.77	12023.7	2743	2498.43	21.6788	-161.595	-63.5216
																													291	1742.25	-11617.7									1825.5	12021.3	2665	2497	19.3757	-124.199	-36.0894
																													290.98	2056.5	-11611.2									1827.22	12026.1	2673	2495.57	32.6466	-97.6742	-11.1519
																													290.96	1972.6	-11697.8									1828.94	12021.3	2572	2494.15	41.2979	-98.7719	12.7935
																													290.94	1543.3	-11761.1									1830.67	11969.3	2659	2492.72	34.0772	-110.758	6.02502
																													290.92	1371.7	-11838.7									1832.39	12011.2	2727	2491.29	44.2315	-99.0796	-11.1283
																													290.9	1418.3	-11766.4									1834.11	11979.3	2691	2489.86	35.0657	-83.4752	-27.0605
																													290.88	1895.95	-11687.8									1835.83	12004	2784	2488.44	16.5128	-119.083	-20.6191
																													290.86	1908	-11669.2									1837.55	11966.9	2656	2487.01	-24.0346	-76.6487	-42.5217
																													290.84	2303.3	-11751.8									1839.27	11979.6	2627	2485.58	-47.151	-76.1438	-44.4072
																													290.82	2007.85	-11759.3									1840.99	11992.4	2697	2484.15	-60.9276	-70.1842	-56.6716
																													290.8	2030.6	-11883.1									1842.71	11941.9	2680	2482.73	-53.2015	-75.9636	-58.1011
																													290.78	1693.95	-11688.2									1844.43	11951.7	2745	2481.3	-76.3559	-91.0052	-63.8486
																													290.76	1721.7	-11890.3									1846.15	11987.8	2564	2479.87	-68.1884	-54.8749	-78.7792
																													290.74	2090.3	-11795.7									1847.87	11948	2694	2478.44	-39.044	-18.1821	-73.1469
																													290.72	2312.25	-11588.6									1849.59	11988.8	2677	2477.02	-30.823	38.5915	-75.8319
																													290.7	1639.6	-11656.1									1851.31	11952	2608	2475.59	-39.0399	34.5418	-70.6335
																													290.68	1634.75	-11715.2									1853.03	11988.8	2659	2474.16	-49.9156	-5.04744	-61.1755
																													290.66	1996.5	-11853.1									1854.74	11991.5	2622	2472.73	-48.9326	-6.3507	-74.97
																													290.64	1975.85	-11737.8									1856.46	12007.6	2648	2471.31	-51.0535	-13.8461	-56.33
																													290.62	1786.25	-11640.9									1858.18	11974.5	2715	2469.88	-51.9353	-31.3703	-50.9705
																													290.6	1897.55	-11678.3									1859.89	11970.2	2694	2468.45	-52.0903	-72.9395	-13.5529
																													290.58	1922.1	-11683.1									1861.61	11959	2821	2467.02	-29.1624	-55.8913	-5.18082
																													290.56	2018.4	-11736.8									1863.33	11956.2	2720	2465.6	-48.118	-54.4816	2.46444
																													290.54	2241	-11777.1									1865.04	11962.3	2696	2464.17	-50.5828	-41.349	22.8377
																													290.52	1992.4	-11717.3									1866.76	11936.8	2797	2462.74	-41.4225	-40.8974	35.2286
																													290.5	2309.6	-11634.9									1868.47	11920.1	2741	2461.32	-45.5027	-14.3959	33.7103
																													290.48	2306.95	-11631.6									1870.18	11925.8	2801	2459.89	-21.9165	48.1891	12.0725
																													290.46	2518.55	-11593.4									1871.9	11954.7	2757	2458.46	-14.6102	94.2086	12.3845
																													290.44	2484.45	-11643.2									1873.61	11935.6	2822	2457.03	-31.5308	126.366	8.78496
																													290.42	1828.15	-11714.5									1875.33	11924	2730	2455.61	-61.6899	145.472	13.861
																													290.4	1640.25	-11766.5									1877.04	11902.1	2714	2454.18	-65.8422	123.68	28.936
																													290.38	2318	-11603.5									1878.75	11946.5	2754	2452.75	-62.2047	136.58	35.9285
																													290.36	2193.45	-11633.8									1880.46	11942.9	2702	2451.32	-61.2134	129.879	55.17
																													290.34	2133.5	-11611.5									1882.18	11916.1	2882	2449.9	-32.7966	107.047	36.0737
																													290.32	1994.5	-11611.2									1883.89	11896.4	2694	2448.47	-19.8822	74.0579	37.7243
																													290.3	2250.3	-11509.5									1885.6	11910.3	2808	2447.04	-2.0922	83.4256	27.4987
																													290.28	2407.25	-11622.1									1887.31	11927.7	2804	2445.61	-34.5536	81.6122	20.5208
																													290.26	1881.65	-11744.1									1889.02	11893.6	2735	2444.19	-34.9423	54.875	9.60072
																													290.24	1622.7	-11833.6									1890.73	11898.8	2795	2442.76	-23.5875	35.9264	-21.9313
																													290.22	1681.1	-11955.4									1892.44	11878.1	2600	2441.33	-37.813	40.5276	-54.5767
																													290.2	1957.35	-11727.8									1894.15	11910.9	2626	2439.9	-35.191	64.4535	-79.8865
																													290.18	2481.25	-11713.5									1895.86	11879.9	2680	2438.48	-53.3672	49.3916	-92.1203
																													290.16	2253.45	-11584.3									1897.57	11972.9	2682	2437.05	-53.3786	26.2646	-113.403
																													290.14	2074.15	-11733									1899.28	11927.4	2694	2435.62	-62.2231	-9.45012	-117.19
																													290.12	2027.9	-11696.4									1900.98	11883.6	2574	2434.19	-62.1935	-45.3938	-95.649
																													290.1	2398.45	-11503.7									1902.69	11937.4	2690	2432.77	-72.6415	-43.025	-79.6
																													290.08	2418.55	-11628.5									1904.4	11910.6	2724	2431.34	-77.7812	-46.1184	-78.4739
																													290.06	2307.65	-11582.9									1906.11	11927.1	2793	2429.91	-78.0879	-59.0245	-97.8874
																													290.04	2072.15	-11525									1907.81	11931.3	2651	2428.48	-87.7638	-51.7877	-97.6989
																													290.02	1942.25	-11521									1909.52	11907.6	2616	2427.06	-90.1403	-30.1792	-103.589
																													290	1557.8	-11607.5									1911.23	11885.4	2711	2425.63	-92.5877	-22.8295	-108.375
																													289.98	1676.9	-11523.2									1912.93	11887.5	2736	2424.2	-100.14	-19.0064	-119.093
																													289.96	1606.35	-11562.2									1914.64	11860.8	2782	2422.78	-89.9877	-25.8053	-124.529
																													289.94	2177.9	-11515.2									1916.34	11873.9	2688	2421.35	-97.712	-12.6419	-105.345
																													289.92	2210.9	-11530.3									1918.05	11900.9	2713	2419.92	-88.9203	-23.6702	-91.4527
																													289.9	2296.5	-11616.6									1919.75	11896.4	2696	2418.49	-72.9757	-77.8362	-71.467
																													289.88	2225.8	-11599.2									1921.45	11886	2576	2417.07	-20.1304	-89.1424	-80.5785
																													289.86	2192.15	-11608.4									1923.16	11860.2	2641	2415.64	3.80586	-90.4193	-77.1794
																													289.84	2238.4	-11488.7									1924.86	11896.7	2625	2414.21	18.7628	-96.3977	-55.6946
																													289.82	2335.7	-11471.2									1926.57	11910.9	2595	2412.78	36.244	-107.116	-56.4869
																													289.8	2483.3	-11442.9									1928.27	11897.3	2665	2411.36	47.1823	-119.732	-70.2077
																													289.78	1970.5	-11476.2									1929.97	11894.8	2736	2409.93	55.5775	-113.991	-85.5814
																													289.76	1881.8	-11524.1									1931.67	11873.3	2722	2408.5	40.6657	-84.7109	-103.326
																													289.74	2361.1	-11522.2									1933.37	11851.4	2767	2407.07	39.5336	-44.4107	-116.362
																													289.72	2392.65	-11577.7									1935.07	11872	2672	2405.65	36.8942	-22.0721	-124.557
																													289.7	2770.95	-11685.8									1936.78	11863.2	2555	2404.22	1.25826	2.74068	-126.45
																													289.68	2241.65	-11590.3									1938.47	11848	2655	2402.79	-6.20148	-14.8406	-129.391
																													289.66	1997.6	-11628.3									1940.17	11861.7	2675	2401.36	-4.71054	-0.81372	-130.705
																													289.64	1970.5	-11499.7									1941.88	11872.6	2687	2399.94	1.16382	-17.3535	-126.133
																													289.62	1771.45	-11543.9									1943.58	11865.3	2668	2398.51	-4.4997	-25.004	-114.271
																													289.6	2139.3	-11609.2									1945.27	11866.9	2753	2397.08	14.9771	-28.5247	-134.664
																													289.58	2452.35	-11594.5									1946.97	11865.3	2683	2395.65	9.44952	-35.9668	-132.879
																													289.56	2386.75	-11604.2									1948.67	11845.9	2721	2394.23	9.8379	-39.8426	-120.11
																													289.54	2380.75	-11437.9									1950.37	11847.4	2657	2392.8	11.7812	-53.5528	-126.823
																													289.52	2478.2	-11510.5									1952.07	11819.5	2607	2391.37	7.3506	-51.3467	-134.058
																													289.5	1814.3	-11619.8									1953.76	11864.7	2539	2389.94	11.5411	-29.4217	-121.387
																													289.48	2485.75	-11771.1									1955.46	11879.6	2672	2388.52	12.4669	3.45864	-112.957
																													289.46	2715.5	-11790.9									1957.16	11864.4	2653	2387.09	26.3744	43.9629	-104.809
																													289.44	2337.8	-11574.3									1958.85	11865.7	2594	2385.66	25.1045	68.2588	-103.02
																													289.42	1951.85	-11474.7									1960.55	11870.8	2650	2384.24	14.4355	98.3508	-103.123
																													289.4	1991.25	-11676.7									1962.25	11840.1	2592	2382.81	35.3117	91.6995	-112.306
																													289.38	2059.9	-11654.3									1963.94	11839.5	2614	2381.38	45.2321	68.3115	-128.789
																													289.36	2266.7	-11614.1									1965.64	11827.7	2596	2379.95	39.0691	66.3496	-107.987
																													289.34	2341.15	-11660.4									1967.33	11836.2	2698	2378.53	29.9477	44.5112	-102.894
																													289.32	2241.2	-11674.8									1969.03	11843.2	2696	2377.1	36.2862	-21.8107	-96.2652
																													289.3	2086.45	-11605.8									1970.72	11823.4	2711	2375.67	55.8374	-39.0563	-102.279
																													289.28	1921.9	-11577.6									1972.41	11858.7	2742	2374.24	59.6969	-52.642	-113.585
																													289.26	2255.75	-11462.9									1974.11	11847.1	2686	2372.82	53.1736	-73.5427	-88.2746
																													289.24	2881.25	-11597.9									1975.8	11835.6	2671	2371.39	35.0302	-57.0991	-95.2865
																													289.22	3092.2	-11589.9									1977.49	11849.5	2699	2369.96	43.5437	-36.2857	-89.7727
																													289.2	2640.25	-11578.5									1979.18	11852.6	2596	2368.53	57.2654	-29.5509	-96.1512
																													289.18	2439.85	-11481									1980.88	11886.3	2641	2367.11	57.6761	3.5928	-121.638
																													289.16	2281.6	-11536.5									1982.57	11858.1	2685	2365.68	63.7519	40.5635	-128.188
																													289.14	2903.4	-11505.1									1984.26	11845.9	2605	2364.25	73.7302	68.3742	-127.22
																													289.12	3014.75	-11454.2									1985.95	11847.1	2629	2362.82	73.0561	56.7806	-136.037
																													289.1	3138.15	-11546.6									1987.64	11818.2	2662	2361.4	65.9047	53.5391	-143.834
																													289.08	2372.25	-11452.4									1989.33	11838.6	2747	2359.97	60.8618	69.5398	-141.857
																													289.06	2542.7	-11501.2									1991.02	11851.7	2754	2358.54	60.9631	30.2512	-152.336
																													289.04	2970.1	-11550									1992.71	11813.4	2594	2357.11	68.3644	-0.93816	-150.147
																													289.02	2914.95	-11480.1									1994.4	11825.8	2755	2355.69	78.2886	-2.43192	-139.412
																													289	2734.75	-11509.9									1996.09	11861.4	2669	2354.26	61.2542	-10.1291	-121.048
																													288.98	2669.5	-11422									1997.78	11876.3	2622	2352.83	49.1093	1.0827	-75.3523
																													288.96	2674.55	-11399									1999.46	11906.1	2617	2351.4	18.1949	21.9119	-101.646
																													288.94	2691.5	-11318.3									2001.15	11838.6	2654	2349.98	40.2923	0.9003	-90.53
																													288.92	2532.55	-11310.2									2002.84	11834	2776	2348.55	42.695	-5.715	-95.4667
																													288.9	2318.75	-11499.4									2004.53	11866.9	2765	2347.12	43.1228	4.4352	-107.202
																													288.88	2911.9	-11511.7									2006.21	11873.3	2801	2345.69	47.3828	12.8974	-103.383
																													288.86	3109.7	-11500.9									2007.9	11858.1	2662	2344.27	47.7835	16.6842	-112.64
																													288.84	3753.2	-11426.7									2009.58	11854.7	2756	2342.84	54.5477	0.00606	-134.15
																													288.82	3110.3	-11281.4									2011.27	11848.3	2748	2341.41	65.4652	21.6115	-160.686
																													288.8	3079.7	-11274.8									2012.95	11835.9	2630	2339.99	82.9092	20.7209	-175.535
																													288.78	3117.7	-11487.4									2014.64	11811.9	2655	2338.56	107.3	29.2844	-196.805
																													288.76	3174.55	-11415									2016.33	11827.1	2703	2337.13	148.828	47.8721	-209.825
																													288.74	3412.55	-11417.7									2018.01	11804.3	2704	2335.7	164.964	55.3028	-192.323
																													288.72	3233	-11144.6									2019.69	11827.1	2766	2334.28	177.852	88.1916	-187.447
																													288.7	2920.75	-11273.6									2021.38	11819.5	2683	2332.85	198.358	112.146	-171.225
																													288.68	3099.7	-11470.6									2023.06	11857.8	2691	2331.42	192.51	93.1345	-168.18
																													288.66	2831.75	-11503.9									2024.74	11849.5	2626	2329.99	195.618	40.7557	-158.761
																													288.64	3104.45	-11421									2026.43	11820.7	2609	2328.57	161.864	17.7865	-159.018
																													288.62	3305.05	-11452									2028.11	11852.6	2623	2327.14	134.97	-5.22732	-158.675
																													288.6	3132.7	-11539.1									2029.79	11851.7	2736	2325.71	82.278	-53.9965	-171.418
																													288.58	3304.6	-11534.4									2031.47	11870.8	2670	2324.28	54.752	-79.9062	-179.596
																													288.56	3533.3	-11375.3									2033.15	11885.4	2698	2322.86	33.3229	-96.6627	-193.695
																													288.54	3904.25	-11480.4									2034.83	11843.8	2712	2321.43	17.0924	-69.7034	-204.347
																													288.52	3745.4	-11265.1									2036.52	11821.6	2634	2320	2.12856	-61.3951	-204.343
																													288.5	2870.25	-11195.8									2038.19	11839.8	2670	2318.57	-0.02238	-17.9446	-224
																													288.48	2993.95	-11188.2									2039.88	11892.4	2684	2317.15	12.718	4.05984	-221.368
																													288.46	3555.65	-11235.1									2041.55	11833.7	2540	2315.72	27.2774	11.4611	-195.804
																													288.44	3990	-11110.2									2043.23	11845.6	2671	2314.29	62.5564	44.406	-184.966
																													288.42	3236.6	-11232									2044.91	11848.3	2611	2312.86	88.0957	50.0541	-177.165
																													288.4	3456.05	-11364.7									2046.59	11806.4	2660	2311.44	97.9031	45.6998	-177.961
																													288.38	3612.5	-11376.9									2048.27	11849.2	2616	2310.01	107.888	27.8049	-173.59
																													288.36	3359.1	-11367.3									2049.95	11868.7	2648	2308.58	120.166	13.525	-154.017
																													288.34	3571.3	-11402.3									2051.62	11857.4	2660	2307.15	134.286	18.9523	-155.29
																													288.32	3425.1	-11285.4									2053.3	11831.6	2659	2305.73	135.981	23.9566	-165.321
																													288.3	3582.25	-11193.6									2054.98	11859.6	2649	2304.3	158.386	56.5324	-159.046
																													288.28	3107.7	-11327.1									2056.66	11834	2748	2302.87	158.65	42.8256	-163.2
																													288.26	3085.8	-11323.4									2058.33	11854.4	2702	2301.45	149.964	37.3657	-163.502
																													288.24	3142.1	-11386.1									2060.01	11840.4	2723	2300.02	137.994	25.5265	-149.69
																													288.22	3741.5	-11215.6									2061.68	11813.1	2679	2298.59	128.766	19.8868	-152.188
																													288.2	3895.7	-11323.6									2063.36	11807	2579	2297.16	128.687	-3.97212	-158.734
																													288.18	3790.9	-11200.4									2065.03	11847.7	2574	2295.74	132.433	-46.57	-163.499
																													288.16	3452.3	-11225									2066.71	11860.2	2616	2294.31	121.716	-59.2935	-167.618
																													288.14	3478.3	-11265.6									2068.38	11849.2	2593	2292.88	99.6187	-69.5696	-169.985
																													288.12	3825.05	-11252.6									2070.05	11831.9	2609	2291.45	88.8325	-49.9851	-174.556
																													288.1	4650	-11294.3									2071.73	11825.5	2691	2290.03	76.9348	-107.998	-160.87
																													288.08	3585.6	-11300.6									2073.4	11824.6	2555	2288.6	85.5782	-119.179	-155.649
																													288.06	3920.3	-10994.7									2075.07	11838.9	2713	2287.17	92.6011	-95.9686	-154.301
																													288.04	3939.2	-11100.6									2076.75	11856.5	2674	2285.74	91.1063	-69.5048	-155.121
																													288.02	3473.35	-11160.9									2078.42	11828.9	2716	2284.32	99.2265	-66.295	-156.229
																													288	3484.9	-11338.4									2080.09	11810.6	2642	2282.89	106.431	-128.202	-143.936
																													287.98	4216.35	-11334.7									2081.76	11858.1	2694	2281.46	93.8228	-153.799	-139.434
																													287.96	4522.2	-11174.3									2083.43	11872.6	2746	2280.03	72.0062	-158.385	-140.243
																													287.94	4117	-11104.3									2085.1	11850.8	2620	2278.61	49.9028	-163.717	-149.186
																													287.92	4168.35	-10969.8									2086.78	11812.8	2760	2277.18	48.6318	-148.338	-164.021
																													287.9	3911.3	-10940									2088.45	11831.9	2628	2275.75	49.8665	-147.232	-173.448
																													287.88	4854.6	-11057.5									2090.11	11834.7	2628	2274.32	48.4688	-121.785	-164.957
																													287.86	4270.35	-10912.4									2091.78	11829.5	2620	2272.9	62.7399	-112.946	-160.085
																													287.84	4078.65	-11044.9									2093.45	11833.7	2700	2271.47	66.2383	-126.91	-159.624
																													287.82	3965.4	-11089.7									2095.12	11836.8	2695	2270.04	76.1554	-181.639	-163.239
																													287.8	4084.4	-11172.4									2096.79	11834.7	2728	2268.61	91.6361	-199.251	-163.284
																													287.78	4096.1	-11135.1									2098.46	11871.4	2784	2267.19	99.5213	-205.923	-149.128
																													287.76	4342.45	-11015.9									2100.13	11800.6	2667	2265.76	106	-188.482	-153.464
																													287.74	4247.05	-11054									2101.79	11814.9	2636	2264.33	128.319	-179.676	-168.305
																													287.72	3963.45	-10996.6									2103.46	11803.6	2595	2262.91	153.552	-221.163	-182.359
																													287.7	3598	-11153.3									2105.13	11798.2	2597	2261.48	142.615	-213.474	-204.768
																													287.68	4697.85	-11134.9									2106.79	11826.7	2569	2260.05	130.379	-220.397	-208.582
																													287.66	4306.5	-10948									2108.46	11808.5	2622	2258.62	114.637	-179.376	-199.599
																													287.64	4719.3	-11093.6									2110.12	11832.2	2620	2257.2	128.089	-145.951	-218.384
																													287.62	4323	-11169									2111.79	11822.5	2606	2255.77	139.511	-139.403	-209.828
																													287.6	4017.75	-10975.3									2113.46	11824.9	2560	2254.34	125.498	-115.903	-221.439
																													287.58	4363.05	-10932.3									2115.12	11830.1	2613	2252.91	114.08	-107.958	-234.797
																													287.56	4790.45	-10819.5									2116.78	11826.4	2623	2251.49	109.213	-109.148	-233.638
																													287.54	5104.45	-10763.3									2118.45	11821	2691	2250.06	110.456	-101.456	-239.634
																													287.52	4481.7	-10823									2120.11	11831.9	2627	2248.63	86.84	-95.0706	-220.22
																													287.5	4782.85	-10863.4									2121.78	11854.1	2711	2247.2	98.1212	-73.4375	-209.355
																													287.48	3887.85	-11127.8									2123.44	11848	2626	2245.78	108.468	-46.1389	-225.726
																													287.46	4702.95	-10952.1									2125.1	11839.5	2598	2244.35	118.774	-37.1713	-229.538
																													287.44	5148.2	-10986.3									2126.76	11810.6	2623	2242.92	134.424	-26.6595	-215.771
																													287.42	5040.6	-11040.8									2128.43	11851.1	2559	2241.49	134.174	-9.50976	-203.127
																													287.4	5107.2	-11143.6									2130.09	11865	2609	2240.07	129.881	-31.1914	-187.19
																													287.38	4635.05	-11136.6									2131.75	11863.8	2660	2238.64	130.83	-21.9416	-180.515
																													287.36	4869.3	-10877.4									2133.41	11845.3	2739	2237.21	147.138	-67.5107	-180.141
																													287.34	5945.35	-11106.9									2135.07	11828.6	2613	2235.78	150.483	-94.4246	-179.884
																													287.32	5728.4	-11007.5									2136.73	11859	2718	2234.36	140.129	-84.1253	-211.218
																													287.3	5540	-10723.8									2138.39	11840.1	2700	2232.93	132.064	-100.507	-216.07
																													287.28	4806.8	-10860.6									2140.05	11836.5	2612	2231.5	131.264	-131.263	-195.91
																													287.26	4912.55	-11062.6									2141.71	11846.8	2689	2230.07	110.359	-135.544	-188.199
																													287.24	4898.3	-11013.8									2143.37	11821.9	2679	2228.65	91.7828	-147.991	-196.334
																													287.22	4576.55	-11188.3									2145.03	11826.7	2675	2227.22	102.123	-162.597	-231.844
																													287.2	3823.75	-10898.5									2146.69	11834.3	2704	2225.79	82.313	-168.782	-267.961
																													287.18	5202.6	-10650.8									2148.34	11835.6	2648	2224.36	60.1639	-158.382	-287.552
																													287.16	5104.75	-10694.2									2150	11858.1	2575	2222.94	52.4163	-132.797	-288.816
																													287.14	5093.9	-10594.6									2151.66	11832.8	2618	2221.51	56.0686	-140.851	-292.936
																													287.12	5142.4	-10829.6									2153.32	11832.8	2614	2220.08	54.9711	-133.99	-292.207
																													287.1	6235.45	-10712.5									2154.97	11807.6	2616	2218.66	56.8904	-161.703	-284.57
																													287.08	6307.75	-10789.2									2156.63	11836.8	2661	2217.23	63.3198	-174.699	-265.748
																													287.06	5814.1	-10974.6									2158.29	11902.7	2696	2215.8	42.6976	-175.898	-277.193
																													287.04	5577.05	-10976.5									2159.94	11822.8	2747	2214.37	66.2225	-217.095	-282.855
																													287.02	5266.05	-10764.2									2161.6	11874.2	2747	2212.95	67.9863	-229.857	-249.589
																													287	5105.6	-10591.9									2163.25	11867.2	2614	2211.52	71.2872	-236.076	-219.847
																													286.98	6013.45	-10574.1									2164.91	11844.1	2608	2210.09	78.0331	-223.959	-216.278
																													286.96	6327.15	-10470.2									2166.56	11875.7	2677	2208.66	97.1108	-208.117	-223.218
																													286.94	6570.6	-10695									2168.22	11871.1	2708	2207.24	99.2819	-184.631	-234.105
																													286.92	6037.9	-10790.1									2169.87	11857.4	2638	2205.81	96.6933	-152.839	-253.26
																													286.9	6119.05	-10633.4									2171.52	11852	2607	2204.38	90.7501	-120.383	-262.985
																													286.88	6118.05	-10413.2									2173.18	11849.5	2612	2202.95	82.1497	-73.0781	-244.817
																													286.86	6537.35	-10471.2									2174.83	11869.9	2584	2201.53	73.7063	-55.2991	-223.243
																													286.84	6474.25	-10443.1									2176.48	11848	2641	2200.1	48.4851	-26.6299	-211.534
																													286.82	6589.4	-10604.9									2178.13	11844.4	2680	2198.67	33.2651	-35.8724	-205.6
																													286.8	6805.4	-10691.7									2179.78	11843.8	2676	2197.24	25.3784	-23.7254	-200.472
																													286.78	6555.8	-10565.9									2181.43	11863.5	2683	2195.82	16.5276	-45.3187	-213.288
																													286.76	6424.3	-10503.5									2183.09	11848.3	2639	2194.39	59.2171	-72.7793	-213.384
																													286.74	6233.85	-10567.4									2184.74	11866.9	2684	2192.96	81.4834	-40.406	-188.205
																													286.72	6842.3	-10445.6									2186.39	11847.7	2672	2191.53	103.831	-38.756	-176.283
																													286.7	6994	-10567.9									2188.04	11855.6	2644	2190.11	130.348	-34.7398	-177.593
																													286.68	6553.2	-10477									2189.69	11867.5	2650	2188.68	140.625	-30.146	-184.846
																													286.66	6252.5	-10457.7									2191.34	11868.4	2639	2187.25	140.013	-13.6994	-202.745
																													286.64	7210.45	-10442.1									2192.99	11883.6	2593	2185.82	144.547	11.0006	-204.116
																													286.62	7152.95	-9675.18									2194.63	11828.3	2652	2184.4	120.726	15.536	-196.582
																													286.6	6907.1	-9695.22									2196.28	11832.2	2754	2182.97	82.7625	16.7968	-182.306
																													286.58	7283.4	-9890.93									2197.93	11835	2697	2181.54	53.5955	1.83024	-169.55
																													286.56	7188.2	-10156.8									2199.58	11885.7	2647	2180.11	34.4968	21.1604	-175.695
																													286.54	8156.72	-10170.1									2201.23	11879.9	2683	2178.69	30.0972	6.81618	-190.322
																													286.52	7295.1	-9853.17									2202.87	11893.6	2624	2177.26	9.57654	0.53874	-190.009
																													286.5	7438.8	-10010.4									2204.52	11857.1	2661	2175.83	13.8288	-20.8562	-192.172
																													286.48	7062.35	-9982.34									2206.17	11873.9	2695	2174.41	35.1261	-3.2187	-185.689
																													286.46	7178.55	-9983.16									2207.81	11889.1	2689	2172.98	49.372	23.3742	-199.964
																													286.44	7404.65	-10050.2									2209.46	11881.8	2845	2171.55	83.3202	38.0573	-193.491
																													286.42	7023.55	-9920.64									2211.1	11855.9	2796	2170.12	107.416	17.1344	-217.186
																													286.4	7458.55	-10057.1									2212.75	11884.8	2766	2168.7	128.73	31.5043	-224.841
																													286.38	7944.55	-9948.27									2214.39	11894.8	2707	2167.27	135.717	35.9658	-207.043
																													286.36	8466.96	-10043.9									2216.04	11850.5	2576	2165.84	135.997	50.7656	-184.247
																													286.34	9071.76	-9997.11									2217.68	11897.6	2762	2164.41	132.319	19.6867	-187.962
																													286.32	9241.6	-9754.11									2219.32	11890.3	2664	2162.99	125.252	17.167	-176.474
																													286.3	8711.68	-9849.62									2220.97	11964.1	2718	2161.56	101.8	6.94272	-160.087
																													286.28	8093.44	-9877.03									2222.61	11939.2	2718	2160.13	59.4377	2.02992	-168.947
																													286.26	7446.3	-10024.2									2224.26	11892.7	2715	2158.7	31.454	-23.3309	-174.096
																													286.24	7760.75	-10066.5									2225.9	11901.8	2662	2157.28	-2.20902	-51.3676	-167.231
																													286.22	7215.5	-10071.9									2227.54	11917.3	2542	2155.85	-9.90372	-75.9544	-161.301
																													286.2	7955.9	-9896.64									2229.18	11883	2632	2154.42	2.79822	-59.5135	-140.167
																													286.18	8123.68	-9754.01									2230.82	11870.5	2689	2152.99	7.37598	-66.0847	-150.202
																													286.16	8614.8	-9875.1									2232.46	11905.5	2640	2151.57	41.8423	-57.9044	-145.623
																													286.14	8532.72	-10030.3									2234.1	11881.2	2649	2150.14	61.3963	-80.4402	-152.676
																													286.12	9113.6	-9746.85									2235.74	11882.7	2576	2148.71	81.2621	-76.8498	-142.186
																													286.1	10975.1	-9733.89									2237.39	11876.6	2661	2147.28	93.2054	-73.7632	-139.583
																													286.08	10746.5	-9666.07									2239.03	11910.3	2712	2145.86	126.585	-54.1741	-156.569
																													286.06	11044.9	-9927.45									2240.66	11872.9	2695	2144.43	151.125	-71.521	-181.874
																													286.04	11169.6	-10007.6									2242.3	11907.3	2798	2143	154.333	-43.4035	-183.125
																													286.02	10410.2	-9745.27									2243.94	11922.2	2731	2141.57	136.598	-31.2382	-179.566
																													286	9901.84	-9755.04									2245.58	11909.7	2725	2140.15	104.295	-2.84376	-195.939
																													285.98	9464.08	-9586.93									2247.22	11898.8	2650	2138.72	82.3904	25.624	-201.842
																													285.96	9176.4	-9631.61									2248.86	11941.6	2746	2137.29	61.9826	15.7688	-198.997
																													285.94	9131.12	-9403.98									2250.49	11893	2647	2135.87	60.7709	42.8615	-192.982
																													285.92	9639.04	-9395.22									2252.13	11909.1	2624	2134.44	64.8757	69.7694	-180.56
																													285.9	11061.4	-9602.03									2253.77	11881.8	2650	2133.01	53.5997	78.1317	-181.367
																													285.88	10418.2	-9672.12									2255.41	11882.4	2626	2131.58	59.1337	111.991	-192.636
																													285.86	8596.16	-9831.65									2257.04	11887.2	2666	2130.16	52.4012	104.052	-183.791
																													285.84	9320.08	-9574.28									2258.68	11893.9	2636	2128.73	42.4328	87.5657	-167.058
																													285.82	9618.56	-9361.87									2260.31	11933.7	2723	2127.3	45.7739	106.144	-157.603
																													285.8	9980.24	-9061.91									2261.95	11919.1	2764	2125.87	51.6974	77.5509	-172.711
																													285.78	9735.12	-9167.36									2263.58	11908.8	2697	2124.45	41.1158	77.9095	-183.406
																													285.76	8924.08	-9221.85									2265.22	11905.5	2648	2123.02	49.4593	76.8487	-181.663
																													285.74	8974.88	-9551.04									2266.85	11911.2	2655	2121.59	41.8808	88.9087	-167.797
																													285.72	8801.92	-9937.11									2268.49	11914.3	2614	2120.16	28.467	75.9885	-174.17
																													285.7	9713.92	-9484.35									2270.12	11935	2631	2118.74	23.2985	93.6287	-166.975
																													285.68	9544.24	-9460.59									2271.75	11935.3	2563	2117.31	28.1922	77.609	-170.606
																													285.66	9905.28	-9376.7									2273.39	11945	2642	2115.88	49.3517	92.1686	-149.552
																													285.64	10515.4	-9385.99									2275.02	11880.9	2571	2114.45	61.4048	73.8063	-151.984
																													285.62	9687.84	-8970.48									2276.65	11872	2673	2113.03	68.6083	52.6568	-160.94
																													285.6	9883.12	-8783.75									2278.28	11904.9	2644	2111.6	90.586	37.7588	-193.031
																													285.58	9659.04	-8903.98									2279.91	11898.8	2764	2110.17	92.6138	39.8509	-207.47
																													285.56	8395.44	-9150.19									2281.55	11899.4	2683	2108.74	73.3934	5.20062	-212.903
																													285.54	8499.84	-8998.99									2283.18	11927.7	2682	2107.32	57.8861	-9.84936	-244.979
																													285.52	6879.25	-8766.22									2284.81	11918.5	2658	2105.89	54.5601	-26.9739	-286.776
																													285.5	7556.05	-8950.42									2286.44	11865.7	2641	2104.46	39.6086	8.64114	-281.525
																													285.48	8113.76	-8685.93									2288.07	11919.1	2594	2103.03	48.9585	4.44294	-265.839
																													285.46	9262.24	-8451.92									2289.7	11914	2659	2101.61	32.7902	24.0502	-246.67
																													285.44	9138.96	-8341.15									2291.33	11867.8	2592	2100.18	30.2676	44.2857	-246.579
																													285.42	9176.16	-8224.39									2292.95	11918.8	2563	2098.75	23.6111	108.894	-230.048
																													285.4	9174.56	-8045.85									2294.58	11888.8	2680	2097.33	11.3711	131.29	-209.083
																													285.38	9027.44	-8227.84									2296.21	11866.3	2603	2095.9	15.2658	166.57	-182.23
																													285.36	8686.48	-7956.16									2297.84	11908.5	2676	2094.47	14.3756	177.385	-183.755
																													285.34	8180.16	-8185.87									2299.47	11936.5	2597	2093.04	-0.53358	173.612	-177.3
																													285.32	8222.4	-8152.02									2301.09	11932.2	2566	2091.62	-0.28602	171.726	-189.026
																													285.3	8572.88	-8251.75									2302.72	11908.5	2701	2090.19	-3.30876	190.478	-184.981
																													285.28	9342.72	-7853.97									2304.35	11929.2	2811	2088.76	-26.8671	169.145	-174.803
																													285.26	8560.56	-7919.73									2305.97	11897.6	2680	2087.33	-35.3593	149.398	-182.477
																													285.24	9640.16	-7734.89									2307.6	11920.1	2683	2085.91	-25.1768	142.728	-176.914
																													285.22	8837.12	-7425.09									2309.23	11940.7	2709	2084.48	-25.4182	145.426	-141.175
																													285.2	8126.4	-7425.21									2310.85	11953.2	2709	2083.05	-4.87866	118.414	-133.177
																													285.18	7399.3	-7036.76									2312.48	11913.1	2739	2081.62	9.9726	124.154	-147.769
																													285.16	8285.68	-7434.03									2314.1	11911.9	2628	2080.2	34.1663	136.514	-165.872
																													285.14	8334.64	-6922.01									2315.73	11943.5	2641	2078.77	57.6293	129.791	-166.86
																													285.12	7679.1	-7065.81									2317.35	11974.2	2604	2077.34	85.0874	107.449	-160.803
																													285.1	7385.05	-6947.49									2318.97	11943.5	2629	2075.91	98.4104	93.6328	-172.092
																													285.08	7422.5	-7124.84									2320.6	12045.6	2691	2074.49	90.5131	68.7751	-175.138
																													285.06	7414.65	-6985.01									2322.22	11945.9	2874	2073.06	70.2343	34.6181	-180.187
																													285.04	7059.4	-6648.08									2323.84	11954.1	2968	2071.63	59.6656	19.7264	-189.377
																													285.02	7283.35	-6610.01									2325.47	11914.6	2720	2070.2	53.2231	29.5009	-196.076
																													285	7411.35	-6351.84									2327.09	11956.8	2733	2068.78	42.3463	27.4574	-198.283
																													284.98	7497.75	-6219.32									2328.71	11931.6	2663	2067.35	34.8462	16.4347	-198.572
																													284.96	6960	-6062.44									2330.33	11994.2	2620	2065.92	37.0534	55.1041	-195.074
																													284.94	7685.3	-5526.73									2331.95	11913.7	2669	2064.49	35.1712	84.4734	-192.382
																													284.92	7277.15	-5606.34									2333.57	11929.5	2605	2063.07	35.8625	90.7414	-199.2
																													284.9	7668.7	-5529.99									2335.2	11904.3	2684	2061.64	39.5143	102.023	-203.499
																													284.88	7328.3	-4877.56									2336.82	11923.7	2754	2060.21	37.8489	85.3787	-195.919
																													284.86	7169.55	-4742.09									2338.44	11931.3	2735	2058.78	31.0875	59.3361	-185.705
																													284.84	7603.25	-4589.76									2340.05	11931.6	2634	2057.36	24.6249	39.4034	-168.867
																													284.82	8278.64	-4695.61									2341.68	11969	2675	2055.93	13.9231	27.3493	-165.752
																													284.8	7742.15	-5199.59									2343.29	11942.6	2650	2054.5	-7.74786	3.68886	-156.497
																													284.78	8050.08	-5151.63									2344.91	11954.7	2735	2053.08	-8.96736	-33.7867	-148.344
																													284.76	7766.3	-4413.46									2346.53	11977.2	2744	2051.65	-8.6313	-44.0951	-153.484
																													284.74	7393.25	-3999.2									2348.15	11956.8	2610	2050.22	-6.80238	-56.3969	-167.03
																													284.72	8180.24	-3233.07									2349.77	11961.1	2575	2048.79	5.87652	-40.4924	-169.655
																													284.7	8444.64	-3721.21									2351.38	11949.8	2670	2047.37	20.1077	6.39684	-188.01
																													284.68	8339.76	-3451.24									2353	11949.5	2694	2045.94	33.9601	67.5998	-204.896
																													284.66	8928.32	-3440.39									2354.62	11945.6	2752	2044.51	43.4483	84.8087	-226.36
																													284.64	9235.12	-3422.09									2356.23	11996.7	2635	2043.08	57.0796	79.9097	-253.077
																													284.62	9140.8	-3571.61									2357.85	11989.1	2611	2041.66	54.3686	85.1329	-265.73
																													284.6	9869.12	-3146.38									2359.47	11957.8	2668	2040.23	59.2516	64.3722	-286.754
																													284.58	10073.3	-3238.58									2361.08	11963.5	2643	2038.8	56.7533	45.4426	-288.422
																													284.56	9371.28	-3223.24									2362.7	11952	2751	2037.37	69.0845	60.8272	-262.72
																													284.54	8622.56	-3509.39									2364.31	11960.8	2594	2035.95	63.948	77.134	-255.581
																													284.52	9250.96	-3054.38									2365.93	11974.5	2673	2034.52	58.4685	70.2617	-233.913
																													284.5	8678.72	-2855.04									2367.54	11951.1	2690	2033.09	37.1842	77.645	-215.554
																													284.48	9127.92	-2696.25									2369.15	11984.2	2805	2031.66	30.7087	123.347	-204.324
																													284.46	9632.64	-2557.52									2370.77	11966	2765	2030.24	15.2651	144.256	-189.83
																													284.44	9392	-2187.51									2372.38	12000.3	2780	2028.81	1.01214	209.081	-172.07
																													284.42	10125.3	-1803.16									2373.99	11966.3	2721	2027.38	4.65684	260.341	-162.079
																													284.4	9645.92	-2014.89									2375.61	12016.7	2651	2025.95	0.4263	261.977	-146.729
																													284.38	8651.68	-1973.01									2377.22	11976	2686	2024.53	3.60228	248.274	-146.41
																													284.36	9121.28	-1911.84									2378.83	11961.4	2617	2023.1	0.55662	243.018	-156.294
																													284.34	8811.92	-2050.5									2380.44	11961.7	2771	2021.67	-11.2642	233.172	-182.492
																													284.32	9082.24	-1637.17									2382.05	11964.7	2677	2020.24	-1.79676	201.72	-189.027
																													284.3	9931.12	-1677.23									2383.66	11969.6	2776	2018.82	15.0232	155.777	-187.594
																													284.28	9739.44	-1739.96									2385.27	11973.3	2777	2017.39	28.4447	172.612	-174.253
																													284.26	10428.2	-1870.07									2386.88	12008.8	2680	2015.96	25.7366	166.954	-172.112
																													284.24	9909.92	-2257.72									2388.49	12003.6	2826	2014.54	30.8147	162.662	-178.939
																													284.22	10567.2	-2047.08									2390.1	12004.9	2749	2013.11	18.8293	181.679	-190.599
																													284.2	10952.9	-1894.4									2391.71	12020.1	2752	2011.68	48.3358	171.261	-174.48
																													284.18	10947.9	-1812.45									2393.32	12018.2	2784	2010.25	54.373	159.391	-178.207
																													284.16	10747.3	-2354.75									2394.93	12023.7	2804	2008.83	42.0207	148.426	-170.118
																													284.14	10699	-1934.79									2396.54	12005.8	2773	2007.4	50.9585	142.654	-170.565
																													284.12	10831	-2205.07									2398.15	12037.4	2848	2005.97	56.3855	125.545	-174.179
																													284.1	10791.3	-1835.47									2399.76	12013.1	2736	2004.54	39.0431	102.638	-206.202
																													284.08	10880	-2174.32									2401.36	12004.9	2817	2003.12	18.6088	95.0216	-226.867
																													284.06	10462.5	-2040.16									2402.97	11994.8	2705	2001.69	10.8586	91.1962	-260.846
																													284.04	10831.1	-1582.99									2404.58	12035.6	2745	2000.26	7.4595	64.6631	-256.106
																													284.02	11423.6	-1439.67									2406.18	12019.1	2855	1998.83	34.5601	44.9945	-272.962
																													284	12499.1	-2187.18									2407.79	12019.8	2812	1997.41	24.5051	99.2853	-267.307
																													283.98	11869.3	-2562.03									2409.39	12012.5	2839	1995.98	9.2124	126.114	-287.461
																													283.96	11218.7	-2405.95									2411	12062	2708	1994.55	14.5588	138.421	-296.195
																													283.94	11655.9	-2453.99									2412.61	12043.8	2799	1993.12	5.30814	161.547	-278.905
																													283.92	10516	-3502.36									2414.21	12076.6	2811	1991.7	12.4659	160.491	-235.536
																													283.9	12196.4	-3530.3									2415.82	12079	2746	1990.27	-3.24102	184.469	-239.226
																													283.88	10596.4	-3145.74									2417.42	12058.1	2744	1988.84	2.24568	192.288	-212.965
																													283.86	11623.4	-3117.72									2419.02	12059	2778	1987.41	28.5173	208.925	-209.677
																													283.84	11140.5	-4053.97									2420.63	12062.6	2793	1985.99	43.3391	228.374	-199.809
																													283.82	11320.7	-4173.39									2422.23	12087.8	2788	1984.56	23.944	204.066	-204.633
																													283.8	10498.9	-4585.95									2423.83	12050.8	2786	1983.13	22.3787	197.274	-188.111
																													283.78	11191.9	-4763.73									2425.44	12083.3	2907	1981.7	15.1994	180.68	-189.642
																													283.76	10870.1	-4686.05									2427.04	12078.7	2854	1980.28	20.1266	142.512	-198.974
																													283.74	10690.9	-5013.23									2428.64	12104.6	2835	1978.85	45.962	102.399	-208.125
																													283.72	11456.6	-4928.39									2430.24	12086.3	2818	1977.42	39.1894	104.025	-203.8
																													283.7	12295.8	-5765.13									2431.84	12069.9	2862	1976	36.2344	102.177	-208.478
																													283.68	11985.7	-5721.27									2433.44	12090.3	2812	1974.57	48.812	100.76	-190.047
																													283.66	11721.5	-5951.61									2435.05	12061.7	2795	1973.14	36.0613	121.508	-169.002
																													283.64	10730.2	-6059.36									2436.64	12077.5	2898	1971.71	27.5759	131.359	-155.635
																													283.62	10797	-6348.96									2438.24	12083.6	2826	1970.29	10.0147	137.691	-153.696
																													283.6	10580.2	-6571.94									2439.84	12078.1	2873	1968.86	30.0142	144.42	-144.423
																													283.58	10272.6	-7113.25									2441.45	12102.7	2860	1967.43	30.2734	123.571	-128.907
																													283.56	9322.96	-7107.3									2443.04	12106.4	2851	1966	22.6501	115.001	-129.981
																													283.54	9175.6	-7396.96									2444.64	12087.5	2912	1964.58	1.94436	114.562	-141.778
																													283.52	10184.5	-7617.83									2446.24	12090.9	2866	1963.15	-4.68102	125.111	-136.871
																													283.5	10530.6	-7686.99									2447.84	12114.6	2867	1961.72	-15.2008	133.343	-148.38
																													283.48	9990.4	-7823.24									2449.44	12111.6	2832	1960.29	-17.0266	139.472	-169.107
																													283.46	9747.36	-8135.9									2451.03	12135	2706	1958.87	4.1835	101.907	-181.202
																													283.44	8904.32	-8431.53									2452.63	12145.6	2855	1957.44	16.055	112.254	-171.782
																													283.42	9194.48	-8555.61									2454.23	12121.9	2891	1956.01	24.1483	147.892	-173.767
																													283.4	9275.36	-9100.53									2455.83	12105.8	2818	1954.58	24.0259	160.302	-177.539
																													283.38	8708.88	-9154.95									2457.42	12079.9	2932	1953.16	28.705	158.036	-178.202
																													283.36	9214.96	-9050.22									2459.02	12109.4	2973	1951.73	31.4384	148.302	-185.678
																													283.34	9192.24	-9111.47									2460.61	12133.4	2852	1950.3	35.7569	145.333	-174.568
																													283.32	8631.92	-9256.96									2462.21	12114.9	2878	1948.87	54.3421	125.486	-177.227
																													283.3	8078.72	-9477.78									2463.8	12119.8	2908	1947.45	47.2621	84.3166	-164.982
																													283.28	7567.15	-9450.13									2465.4	12165.7	2847	1946.02	44.8517	73.471	-172.316
																													283.26	7162.35	-9851.45									2466.99	12148.3	2872	1944.59	41.1974	90.8308	-182.094
																													283.24	7964.7	-10418.8									2468.59	12124.6	2831	1943.16	43.5864	120.408	-172.388
																													283.22	8550.16	-10396.3									2470.18	12158.1	2886	1941.74	12.6857	135.931	-178.891
																													283.2	8749.52	-10330.6									2471.77	12117.3	2906	1940.31	-11.8125	158.367	-177.346
																													283.18	7410.9	-10613									2473.37	12133.1	2882	1938.88	-14.8272	159.728	-173.104
																													283.16	7091.1	-10840.9									2474.96	12162.9	2806	1937.45	-23.1755	210.134	-157.821
																													283.14	7316.6	-10760.3									2476.55	12160.5	2855	1936.03	-24.8257	248.107	-155.978
																													283.12	7564.25	-10887.4									2478.14	12183.6	2891	1934.6	-28.3388	250.239	-163.711
																													283.1	7631.75	-10748.3									2479.74	12193.6	2939	1933.17	-16.1882	264.193	-157.149
																													283.08	7266.9	-10797.1									2481.33	12219.8	2907	1931.75	18.9641	277.174	-150.924
																													283.06	6372.95	-11035.3									2482.92	12215.2	2878	1930.32	27.1535	266.44	-148.799
																													283.04	6726.75	-11221.5									2484.51	12160.5	2940	1928.89	50.8389	254.853	-164.614
																													283.02	6069.9	-11370.9									2486.1	12217	2957	1927.46	66.9445	233.5	-190.068
																													283	5821.5	-11498.4									2487.69	12241.9	3004	1926.04	89.2753	219.762	-210.722
																													282.98	4695.75	-11397.1									2489.28	12249.8	2923	1924.61	110.21	172.566	-217.049
																													282.96	5408.45	-11577.9									2490.87	12209.7	2908	1923.18	112.548	144.769	-199.263
																													282.94	5625.55	-11700.6									2492.46	12209.1	3097	1921.75	81.5194	118.299	-200.162
																													282.92	5969.25	-11728.3									2494.05	12193	3034	1920.33	71.7204	127.243	-196.482
																													282.9	5242.5	-11720.8									2495.64	12224.3	3085	1918.9	65.3522	127.796	-184.307
																													282.88	4593.9	-11601.3									2497.23	12234.7	2864	1917.47	52.1335	167.6	-183.348
																													282.86	4135	-11625.4									2498.82	12212.8	2962	1916.04	22.2399	175.428	-171.42
																													282.84	4276.95	-11867.2									2500.4	12255	3091	1914.62	-17.2012	159.273	-175.867
																													282.82	4690.05	-11995.5									2501.99	12220.4	2982	1913.19	-56.0401	189.071	-158.272
																													282.8	4571.1	-12028.3									2503.58	12277.8	2908	1911.76	-56.6785	205.581	-151.454
																													282.78	4681.15	-12020.9									2505.16	12239.8	2960	1910.33	-70.6756	199.62	-165.965
																													282.76	4843.3	-12009.4									2506.75	12283.6	2889	1908.91	-51.5409	209.663	-188.591
																													282.74	4143.4	-11963									2508.34	12264.7	2974	1907.48	-41.4544	191.193	-189.366
																													282.72	4637.6	-11903.4									2509.92	12262.9	2915	1906.05	-37.011	174.335	-181.048
																													282.7	4607.75	-11918.7									2511.51	12246.5	2907	1904.62	-39.9461	113.239	-169.453
																													282.68	4367.9	-12073.2									2513.09	12250.8	2903	1903.2	-34.2378	101.308	-176.759
																													282.66	4183.5	-12077.7									2514.68	12234.7	2917	1901.77	-36.9568	118.616	-195.095
																													282.64	3754.55	-12321.5									2516.26	12272.9	2890	1900.34	-13.2622	136.069	-182.628
																													282.62	3194.35	-12313.5									2517.85	12255.9	2956	1898.91	2.829	139.92	-162.223
																													282.6	3260.4	-12280.8									2519.43	12262.9	2945	1897.49	-5.92938	157.975	-157.063
																													282.58	2756.8	-12306.2									2521.01	12312.8	2849	1896.06	-33.1858	111.597	-143.129
																													282.56	2577.6	-12195.2									2522.6	12286.3	2951	1894.63	-42.3305	72.2719	-167.054
																													282.54	2876.4	-12292.1									2524.18	12289.1	2956	1893.21	-53.7694	105.469	-184.416
																													282.52	2708.15	-12362.9									2525.76	12275.4	3033	1891.78	-19.5662	125.845	-174.977
																													282.5	2862	-12338.5									2527.35	12290.3	2986	1890.35	-8.33268	106.477	-180.328
																													282.48	2765	-12353.1									2528.93	12334	2975	1888.92	0.70122	93.8957	-170.58
																													282.46	3094.9	-12284.9									2530.51	12273.6	3030	1887.5	4.20978	101.058	-143.999
																													282.44	2875.15	-12336									2532.09	12297	2945	1886.07	-5.09088	122.293	-125.977
																													282.42	2710.85	-12388.8									2533.67	12275.1	2971	1884.64	6.20142	122.955	-118.292
																													282.4	1914.65	-12301.5									2535.26	12337.1	2921	1883.21	11.3752	164.694	-114.656
																													282.38	1892.95	-12243									2536.84	12316.4	2989	1881.79	20.8093	196.338	-120.532
																													282.36	1614.6	-12319.9									2538.41	12344.4	3011	1880.36	21.6376	207.376	-111.946
																													282.34	1674.15	-12293.2									2539.99	12315.2	3022	1878.93	22.3129	219.004	-104.702
																													282.32	1907.9	-12303.7									2541.57	12351.7	2989	1877.5	-4.39482	216.243	-96.8167
																													282.3	1893.7	-12402.6									2543.15	12340.7	3003	1876.08	-33.7252	194.369	-113.513
																													282.28	2015.35	-12375.9									2544.73	12312.5	3010	1874.65	-28.3851	187.703	-149.873
																													282.26	2173.8	-12375									2546.31	12361.7	3043	1873.22	-31.4068	140.27	-157.185
																													282.24	1755.25	-12348.7									2547.89	12377.8	3057	1871.79	-16.2316	88.5016	-170.433
																													282.22	1771	-12452.5									2549.47	12393.9	2952	1870.37	-21.8073	32.9497	-185.905
																													282.2	1831.5	-12542.7									2551.05	12356.2	2944	1868.94	-11.4866	12.124	-171.835
																													282.18	1898.55	-12494.6									2552.62	12388.1	3096	1867.51	0.4293	-13.4009	-146.146
																													282.16	1903.05	-12493.9									2554.2	12346.8	3067	1866.08	7.8504	-9.33312	-117.175
																													282.14	1952.45	-12398.9									2555.78	12363.8	3004	1864.66	25.3303	-37.2906	-119.318
																													282.12	1771.55	-12406.6									2557.35	12404.9	3004	1863.23	26.461	-57.0488	-102.447
																													282.1	1644.3	-12504									2558.93	12377.8	3063	1861.8	47.0059	-69.198	-101.935
																													282.08	1245.95	-12517.8									2560.51	12401.2	3128	1860.37	48.4854	-72.5855	-92.8557
																													282.06	1625.9	-12574.9									2562.08	12409.4	3067	1858.95	62.3586	-49.5993	-84.2075
																													282.04	1207.8	-12579.5									2563.66	12441.6	3057	1857.52	29.1877	-9.88446	-92.0905
																													282.02	1055.7	-12576.6									2565.23	12418.5	3000	1856.09	-14.8479	26.7044	-132.136
																													282	961.952	-12549.3									2566.81	12424.3	3066	1854.66	-21.293	43.8841	-156.142
																													281.98	1000.65	-12442.9									2568.38	12400	3146	1853.24	-32.0352	50.5401	-164.872
																													281.96	776.8	-12444.9									2569.96	12434.7	3163	1851.81	-37.3885	80.3122	-203.942
																													281.94	959.248	-12456.7									2571.53	12464.1	2995	1850.38	-51.8987	119.758	-207.7
																													281.92	1143.85	-12509.1									2573.1	12465	3126	1848.96	-66.6437	150.624	-191.986
																													281.9	1262.45	-12511.3									2574.68	12437.1	3204	1847.53	-60.7433	150.625	-188.578
																													281.88	1000.2	-12543.2									2576.25	12427.4	3151	1846.1	-59.7482	135.005	-190.808
																													281.86	1116.85	-12611.4									2577.82	12490	3200	1844.67	-74.2594	83.3357	-172.794
																													281.84	1169.9	-12582.9									2579.39	12472.6	3159	1843.25	-77.3508	52.6075	-139.899
																													281.82	964.2	-12539.9									2580.97	12449.8	3095	1841.82	-76.748	44.6393	-131.608
																													281.8	855.448	-12577.2									2582.54	12405.8	3235	1840.39	-65.3245	19.3126	-144.561
																													281.78	918.704	-12577.9									2584.11	12446.8	3138	1838.96	-56.0248	10.9479	-157.918
																													281.76	1067.2	-12525.2									2585.68	12462.6	3221	1837.54	-72.8036	17.2651	-172.796
																													281.74	1454.85	-12587.9									2587.25	12478.1	3187	1836.11	-74.9875	22.5999	-196.121
																													281.72	1173.6	-12544.7									2588.82	12538.9	3216	1834.68	-50.5884	34.1584	-199.242
																													281.7	844	-12545.4									2590.39	12488.8	3250	1833.25	-40.2947	44.9021	-185.937
																													281.68	661.85	-12502.8									2591.96	12571.7	3210	1831.83	-35.0607	48.1761	-184.393
																													281.66	670.05	-12586.4									2593.53	12482.1	3208	1830.4	-46.3157	74.2448	-180.546
																													281.64	824.104	-12669.9									2595.1	12538.6	3246	1828.97	-53.5042	86.2429	-178.343
																													281.62	1080.05	-12625.6									2596.67	12513.4	3258	1827.54	-43.4708	44.551	-175.166
																													281.6	1031.45	-12533.4									2598.24	12515.2	3323	1826.12	-58.302	-2.3763	-158.791
																													281.58	906.048	-12535.7									2599.8	12559	3313	1824.69	-75.5546	-12.5381	-137.281
																													281.56	1129.4	-12524.2									2601.37	12544.7	3175	1823.26	-83.2235	-3.795	-138.478
																													281.54	952.752	-12573.3									2602.94	12540.4	3285	1821.83	-90.0656	11.0294	-152.837
																													281.52	745.4	-12552.7									2604.51	12513.4	3286	1820.41	-80.9061	17.3476	-178.703
																													281.5	656.3	-12659.5									2606.07	12556.8	3366	1818.98	-78.029	42.5467	-186.949
																													281.48	579.2	-12619.8									2607.64	12559.6	3281	1817.55	-76.0927	67.9029	-185.702
																													281.46	644.75	-12597.4									2609.21	12575.7	3330	1816.12	-60.5592	95.293	-204.474
																													281.44	798.55	-12567.6									2610.77	12562.6	3344	1814.7	-48.3291	110.262	-227.877
																													281.42	1005.75	-12560.4									2612.34	12604.9	3378	1813.27	-33.6833	116.534	-233.508
																													281.4	957.448	-12632.7									2613.9	12623.1	3435	1811.84	-31.2674	131.764	-233.683
																													281.38	812.6	-12655.1									2615.47	12600.6	3362	1810.42	-37.1775	154.34	-258.395
																													281.36	610.8	-12622.5									2617.03	12620.1	3422	1808.99	-33.8259	139.236	-249.475
																													281.34	900.248	-12619.3									2618.6	12649.5	3415	1807.56	-21.3272	96.789	-224.729
																													281.32	787.25	-12620.2									2620.16	12662.6	3479	1806.13	-25.9364	73.5064	-201.459
																													281.3	558.95	-12545.1									2621.73	12660.8	3577	1804.71	-29.8372	37.7177	-176.739
																													281.28	830.2	-12493.8									2623.29	12653.8	3520	1803.28	-39.2493	3.54666	-164.597
																													281.26	1114.5	-12573.2									2624.85	12660.2	3574	1801.85	-58.6801	-10.2266	-161.815
																													281.24	828.952	-12568.1									2626.42	12693.6	3617	1800.42	-54.2238	-17.3954	-161.063
																													281.22	756.75	-12552.2									2627.98	12679.9	3622	1799	-55.6264	-24.5722	-151.482
																													281.2	753.6	-12480.8									2629.54	12685.4	3696	1797.57	-50.198	-21.63	-142.041
																													281.18	505	-12451.4									2631.1	12684.2	3789	1796.14	-42.4928	-11.9848	-148.017
																													281.16	716.65	-12490.5									2632.66	12647.7	3642	1794.71	-34.8046	10.6261	-161.067
																													281.14	674.2	-12539.8									2634.23	12681.5	3663	1793.29	-30.67	16.4281	-156.98
																													281.12	801.848	-12529.1									2635.79	12724	3690	1791.86	-36.8278	57.895	-166.566
																													281.1	1043.95	-12502.7									2637.35	12786.6	3772	1790.43	-22.6426	87.7724	-193.676
																													281.08	759.2	-12553.2									2638.91	12732.8	3802	1789	-36.9261	95.7623	-179.314
																													281.06	706.5	-12596.1									2640.47	12718.8	3794	1787.58	-48.7	104.747	-176.174
																													281.04	543.15	-12571.9									2642.03	12742.6	3931	1786.15	-53.3355	113.179	-195.112
																													281.02	528.5	-12529.4									2643.59	12733.1	4214	1784.72	-60.4868	74.3331	-206.676
																													281	398.1	-12583.3									2645.15	12702.1	4059	1783.29	-91.6318	53.0556	-222.697
																													280.98	446.75	-12642.8									2646.71	12754.4	3982	1781.87	-105.669	36.5235	-227.392
																													280.96	559.8	-12659.5									2648.26	12828.9	4011	1780.44	-104.177	8.60946	-231.661
																													280.94	614.95	-12663.3									2649.82	12793.3	4165	1779.01	-97.81	-14.0136	-239.589
																													280.92	853.8	-12597.8									2651.38	12785.4	4130	1777.58	-97.7731	3.23568	-234.9
																													280.9	904.648	-12564.3									2652.94	12756.5	4224	1776.16	-102.295	-7.4694	-230.802
																													280.88	919.2	-12513.2									2654.5	12776	4315	1774.73	-99.9037	0.64914	-228.326
																													280.86	804.896	-12545.4									2656.05	12781.2	4258	1773.3	-95.7058	-6.4875	-206.452
																													280.84	907.904	-12541.9									2657.61	12761.1	4475	1771.88	-99.0067	21.3894	-189.669
																													280.82	824.896	-12542									2659.17	12789.7	4341	1770.45	-104.412	36.7418	-170.528
																													280.8	979.352	-12614.3									2660.72	12746.2	4492	1769.02	-144.468	37.9967	-151.098
																													280.78	893.4	-12652.3									2662.28	12765.3	4417	1767.59	-146.151	27.5551	-154.117
																													280.76	659	-12618.6									2663.83	12820.7	4430	1766.17	-138.314	18.2501	-166.86
																													280.74	240.15	-12594.7									2665.39	12820.1	4490	1764.74	-143.98	-6.94986	-162.322
																													280.72	437.75	-12591.8									2666.95	12882.7	4601	1763.31	-154.123	10.3063	-152.713
																													280.7	714.9	-12550.4									2668.5	12820.4	4584	1761.88	-140.695	25.0459	-144.082
																													280.68	552.05	-12526.1									2670.05	12826.4	4810	1760.46	-123.769	21.5973	-156.49
																													280.66	552	-12579.2									2671.61	12806.1	4772	1759.03	-94.1483	16.6076	-171.839
																													280.64	763.8	-12536.3									2673.16	12869.3	4814	1757.6	-82.7642	4.4961	-171.731
																													280.62	761	-12616.9									2674.72	12816.1	4868	1756.17	-65.0807	-28.6198	-181.629
																													280.6	380.15	-12581.1									2676.27	12941.6	4735	1754.75	-36.8093	-38.7073	-185.395
																													280.58	663.8	-12497.4									2677.82	12930.4	4683	1753.32	-24.1495	-56.499	-168.76
																													280.56	637.1	-12518.7									2679.37	12921.3	4734	1751.89	-32.8808	-59.5691	-159.951
																													280.54	529.25	-12590.5									2680.93	12880.2	4740	1750.46	-35.788	-51.547	-171.021
																													280.52	562.25	-12634.3									2682.48	12858.4	4695	1749.04	-47.7269	-45.1805	-189.382
																													280.5	533.55	-12555.2									2684.03	12856.2	4719	1747.61	-49.3137	-45.7934	-193.987
																													280.48	695	-12621.3									2685.58	12816.4	4790	1746.18	-57.8912	-41.1859	-182.724
																													280.46	591.8	-12598.6									2687.13	12881.5	4972	1744.75	-73.2779	-22.6862	-168.245
																													280.44	621.95	-12521.3									2688.68	12889.7	4958	1743.33	-96.7603	21.1718	-160.196
																													280.42	434.9	-12534.5									2690.23	12918.2	4816	1741.9	-114.998	47.8361	-161.679
																													280.4	620.2	-12656.9									2691.78	12953.5	4801	1740.47	-104.347	52.7215	-164.44
																													280.38	557.65	-12676.3									2693.33	12955.3	4657	1739.04	-106.318	23.1239	-163.17
																													280.36	778.85	-12632.3									2694.88	12986	4703	1737.62	-125.654	5.9988	-162.908
																													280.34	721.05	-12616.7									2696.43	12923.7	4632	1736.19	-134.843	-3.93036	-164.331
																													280.32	822.304	-12553.1									2697.98	12923.4	4584	1734.76	-123.01	-20.9669	-155.116
																													280.3	541.75	-12617.6									2699.53	12924.3	4721	1733.34	-119.912	-13.1419	-146.469
																													280.28	464.2	-12630.4									2701.08	12948.3	4423	1731.91	-106.913	1.1184	-150.057
																													280.26	814.096	-12616.3									2702.62	12935.6	4606	1730.48	-91.3436	35.4733	-158.396
																													280.24	695.45	-12582.3									2704.17	12927.1	4470	1729.05	-73.4035	71.7253	-168.616
																													280.22	726.95	-12561.1									2705.72	13004	4453	1727.63	-61.2227	44.4512	-166.446
																													280.2	580.05	-12635.3									2707.27	13011.6	4428	1726.2	-40.8777	69.3243	-164.79
																													280.18	650.75	-12622.9									2708.81	12942.9	4339	1724.77	-26.47	85.0694	-166.649
																													280.16	623.05	-12592									2710.36	12912.5	4476	1723.34	-28.6875	78.7865	-181.451
																													280.14	466.4	-12608.3									2711.91	12946.8	4306	1721.92	-44.0125	84.6232	-196.155
																													280.12	649.35	-12576.9									2713.45	12936.5	4376	1720.49	-38.9876	63.5889	-198.419
																													280.1	646.25	-12555.9									2715	12969	4264	1719.06	-47.0198	29.6329	-210.103
																													280.08	571.8	-12521.2									2716.54	13019.5	4263	1717.63	-47.5679	18.215	-198.996
																													280.06	478.45	-12522.7									2718.09	13038.9	4200	1716.21	-52.0274	5.93616	-176.734
																													280.04	479	-12599.2									2719.63	13021	4138	1714.78	-51.859	0.78876	-155.896
																													280.02	699.6	-12565.2									2721.18	13041	4108	1713.35	-56.495	13.7335	-138.31
																													280	909.2	-12558.5									2722.72	12986.3	4033	1711.92	-63.127	28.2019	-118.174
																													279.98	451.9	-12557.7									2724.27	12979	4082	1710.5	-75.0597	40.2478	-99.5197
																													279.96	421.4	-12647.9									2725.81	13017.3	3898	1709.07	-65.4906	49.0318	-92.3953
																													279.94	777.1	-12658.1									2727.35	12976.9	4057	1707.64	-57.0599	36.6009	-85.8009
																													279.92	940.048	-12627.1									2728.89	13026.4	3919	1706.21	-31.2552	84.1576	-88.9559
																													279.9	971.848	-12587.8									2730.44	13031.3	3823	1704.79	-22.3379	83.4892	-93.0432
																													279.88	659.4	-12568									2731.98	12959.6	3885	1703.36	-41.0543	59.0336	-99.6683
																													279.86	371.65	-12641.8									2733.52	13032.2	3836	1701.93	-62.1418	55.9667	-105.655
																													279.84	444.9	-12628.4									2735.06	13002.4	3889	1700.5	-46.5029	35.816	-107.759
																													279.82	331.75	-12615.5									2736.61	13045	3807	1699.08	-9.88776	29.3021	-111.991
																													279.8	505.85	-12610.8									2738.15	12985.4	3830	1697.65	25.1465	27.6088	-95.9783
																													279.78	542	-12547.8									2739.69	12999.1	3685	1696.22	27.7265	37.1149	-84.8132
																													279.76	369.75	-12568.8									2741.23	12983	3749	1694.79	33.9526	42.2671	-69.284
																													279.74	483.6	-12634.1									2742.77	13012.8	3711	1693.37	45.4432	31.6298	-42.8938
																													279.72	418.5	-12669									2744.31	13007.9	3591	1691.94	50.364	30.2025	-21.7071
																													279.7	386.8	-12616.5									2745.85	13014.6	3633	1690.51	63.0943	40.3183	-9.31638
																													279.68	316.55	-12650.5									2747.39	13054.7	3547	1689.09	62.6581	34.3025	-4.31706
																													279.66	682.95	-12632.9									2748.93	12955	3671	1687.66	53.2958	46.4021	-9.81546
																													279.64	602.15	-12612.2									2750.46	12999.4	3524	1686.23	52.7053	68.4194	-23.7004
																													279.62	540.2	-12601									2752	12985.7	3555	1684.8	52.9719	82.4688	-28.1402
																													279.6	510	-12627.8									2753.54	12997	3482	1683.38	38.5015	63.8018	-50.7433
																													279.58	825.648	-12584.6									2755.08	12997.9	3599	1681.95	36.1725	57.6104	-76.5559
																													279.56	569.9	-12549.4									2756.61	13005.5	3563	1680.52	35.7347	34.7342	-101.069
																													279.54	620.95	-12480.4									2758.15	13055.3	3493	1679.09	51.5616	37.6439	-105.746
																													279.52	585.85	-12421.7									2759.69	13012.8	3509	1677.67	68.6356	70.8337	-101.038
																													279.5	496.65	-12476.7									2761.23	12977.2	3521	1676.24	60.5579	76.2398	-100.79
																													279.48	576.7	-12569.9									2762.76	12928.6	3555	1674.81	60.0718	77.7383	-92.4424
																													279.46	784.2	-12639.2									2764.3	12962.3	3512	1673.38	55.7172	95.4942	-94.7022
																													279.44	695.85	-12612.3									2765.83	12938.9	3508	1671.96	64.0422	116.197	-98.1398
																													279.42	546.3	-12627.4									2767.37	12997.3	3629	1670.53	74.5552	130.167	-93.0297
																													279.4	557.2	-12644.3									2768.9	12954.4	3391	1669.1	54.6284	125.739	-88.3074
																													279.38	649.25	-12651.9									2770.44	12963.5	3419	1667.67	53.9014	138.873	-84.6098
																													279.36	549.8	-12701.7									2771.97	13037.4	3338	1666.25	81.3707	152.25	-70.8322
																													279.34	465.55	-12673.4									2773.51	13018.5	3383	1664.82	100.703	150.673	-62.1448
																													279.32	544.15	-12654.7									2775.04	13037.1	3448	1663.39	113.359	142.927	-64.1513
																													279.3	585.45	-12638.5									2776.57	12995.1	3479	1661.96	150.214	162.442	-47.5903
																													279.28	449.9	-12608									2778.11	13002.7	3474	1660.54	160.445	158.349	-31.7185
																													279.26	529.2	-12615									2779.64	12981.5	3358	1659.11	170.826	181.513	-13.9008
																													279.24	519.35	-12582									2781.17	12961.7	3475	1657.68	182.094	217.172	-7.08324
																													279.22	371.65	-12612.1									2782.71	13003.3	3615	1656.25	175.01	223.962	-8.56482
																													279.2	514.4	-12613.6									2784.24	13011.6	3469	1654.83	184.824	253.608	-5.00124
																													279.18	463.6	-12548									2785.77	13063.2	3315	1653.4	190.638	292.338	-2.68116
																													279.16	596.85	-12559									2787.3	13034.7	3458	1651.97	208.909	283.206	10.0203
																													279.14	495.75	-12614.7									2788.83	13024.6	3352	1650.54	228.59	269.343	21.4663
																													279.12	496.2	-12615.1									2790.36	13009.4	3407	1649.12	241.19	300.623	24.8304
																													279.1	499	-12652.9									2791.89	12997.3	3447	1647.69	282.672	303.398	17.1661
																													279.08	537.85	-12639.9									2793.42	13014.9	3365	1646.26	320.581	315.239	28.2032
																													279.06	501.15	-12654.3									2794.95	13034	3306	1644.84	345.814	344.925	36.0156
																													279.04	543.45	-12670.8									2796.48	13022.5	3425	1643.41	416.523	399.027	45.3518
																													279.02	346.45	-12633.3									2798.01	13001.2	3330	1641.98	501.124	440.489	55.2761
																													279	539.3	-12632.8									2799.54	13021.9	3264	1640.55	570.205	462.751	32.1477
																													278.98	753.75	-12669.6									2801.07	13017.3	3252	1639.13	667.008	514.13	18.0817
																													278.96	635.35	-12670.9									2802.6	13036.8	3349	1637.7	800.961	557.19	19.555
																													278.94	578.7	-12649.1									2804.13	13041	3396	1636.27	953.724	601.073	39.0094
																													278.92	762.5	-12696.8									2805.66	13045.6	3449	1634.84	1109.19	664.758	83.8639
																													278.9	929.304	-12640.2									2807.18	13045.6	3460	1633.42	1294.83	689.436	109.703
																													278.88	920.952	-12627.6									2808.71	13040.1	3460	1631.99	1456.96	731.924	132.978
																													278.86	511.4	-12548.1									2810.24	13061.1	3423	1630.56	1640.14	780.955	163.031
																													278.84	468.75	-12624.8									2811.76	13028.9	3443	1629.13	1822.97	828.562	190.846
																													278.82	392.35	-12706.6									2813.29	13040.7	3378	1627.71	2004.8	844.759	208.314
																													278.8	451.25	-12606.8									2814.82	13122.2	3385	1626.28	2144.51	869.771	239.667
																													278.78	786.95	-12580.9									2816.34	13061.7	3333	1624.85	2265.6	915.169	264.334
																													278.76	559.25	-12583.4									2817.87	13024	3413	1623.42	2395.61	942.102	273.985
																													278.74	575.1	-12617.8									2819.39	13014.3	3488	1622	2490.06	942.797	267.881
																													278.72	595.2	-12583.5									2820.92	13048.9	3440	1620.57	2551.1	949.966	258.059
																													278.7	886.352	-12500									2822.44	13047.7	3411	1619.14	2599.22	951.968	280.005
																													278.68	877.048	-12527.9									2823.97	13080.2	3360	1617.71	2641.2	919.512	309.294
																													278.66	711.2	-12575.7									2825.49	13104	3348	1616.29	2668.85	922.055	342.83
																													278.64	432.65	-12616.1									2827.01	13041.6	3334	1614.86	2686.55	953.259	354.344
																													278.62	416.3	-12613.9									2828.54	13062	3310	1613.43	2732.08	983.284	344.668
																													278.6	344.9	-12657.1									2830.06	13020.7	3367	1612	2754.19	1076.91	345.982
																													278.58	381.35	-12619.8									2831.58	13070.5	3343	1610.58	2784.48	1152.55	388.343
																													278.56	549.65	-12598.2									2833.11	13067.8	3401	1609.15	2824.42	1276.31	424.976
																													278.54	697.55	-12532.1									2834.63	13038.6	3386	1607.72	2860.24	1383.2	458.601
																													278.52	813.496	-12547.5									2836.15	13031.9	3332	1606.3	2866.99	1557.54	517.579
																													278.5	522.25	-12529.2									2837.67	13047.7	3409	1604.87	2894.37	1747.1	614.745
																													278.48	812.096	-12615.3									2839.19	13078.7	3351	1603.44	2934.41	1959.86	777.253
																													278.46	753.05	-12662.4									2840.72	13123.1	3374	1602.01	2991.98	2218.79	1019.26
																													278.44	688.35	-12619									2842.24	13140.7	3377	1600.59	3056.45	2502.42	1336.74
																													278.42	542	-12628.3									2843.76	13109.4	3414	1599.16	3103.31	2896.9	1710.57
																													278.4	552.4	-12539.6									2845.28	13101.2	3450	1597.73	3160.74	3369.16	2106.93
																													278.38	529.75	-12574.8									2846.8	13113.4	3353	1596.3	3256.13	3971.98	2489.98
																													278.36	659.3	-12597.9									2848.32	13120.1	3458	1594.88	3340.16	4623.55	2818.02
																													278.34	553.35	-12525.7									2849.84	13151.4	3420	1593.45	3446.04	5285.4	3099.27
																													278.32	555	-12592.1									2851.35	13094.2	3472	1592.02	3538.97	5939.75	3284.53
																													278.3	478.45	-12671.8									2852.87	13100.6	3478	1590.59	3601.69	6540.42	3357.75
																													278.28	613.95	-12658.2									2854.39	13134	3453	1589.17	3655.73	7079.69	3303.26
																													278.26	481.35	-12598.5									2855.91	13070.2	3451	1587.74	3661.63	7450.17	3158.89
																													278.24	357.65	-12647.6									2857.43	13069.6	3406	1586.31	3639.2	7687.19	2930.51
																													278.22	448.95	-12623.1									2858.94	13110.6	3432	1584.88	3620.48	7697.09	2653.62
																													278.2	641.9	-12673.3									2860.46	13148.9	3404	1583.46	3553.06	7547.61	2375.84
																													278.18	650.1	-12637.4									2861.98	13131.9	3416	1582.03	3472.56	7252.52	2099.5
																													278.16	549.3	-12627.6									2863.49	13157.1	3416	1580.6	3384.91	6828.43	1845.25
																													278.14	678.8	-12590.7									2865.01	13166.6	3456	1579.17	3241.91	6382.46	1638.86
																													278.12	1031.2	-12627.4									2866.53	13148.3	3507	1577.75	3120.92	5865.32	1457.59
																													278.1	698.7	-12658.6									2868.04	13142.6	3478	1576.32	3012.2	5346.32	1298.61
																													278.08	536.5	-12610.6									2869.56	13148	3469	1574.89	2864.08	4802.4	1155.76
																													278.06	688.85	-12628.1									2871.07	13168.7	3402	1573.46	2715.86	4269.45	1028.68
																													278.04	722.85	-12618.8									2872.59	13141.6	3452	1572.04	2586.7	3779.36	898.89
																													278.02	492.95	-12544.3									2874.1	13199.4	3496	1570.61	2450.46	3347.53	780.922
																													278	491.95	-12613.7									2875.62	13213.7	3593	1569.18	2306.45	3004.2	699.605
																																								2877.13	13169.9	3512	1567.76	2166.01	2689.38	628.626
																																								2878.64	13224	3437	1566.33	2053.91	2389.86	540.977
																																								2880.16	13181.5	3502	1564.9	1931.02	2143.06	478.611
																																								2881.67	13145.9	3660	1563.47	1788.63	1947.99	457.652
																																								2883.18	13132.8	3671	1562.05	1674.58	1768.63	446.588
																																								2884.7	13178.1	3566	1560.62	1571.94	1593.52	453.369
																																								2886.21	13145.6	3672	1559.19	1474.16	1436.44	468.032
																																								2887.72	13218.5	3545	1557.76	1423.98	1280.62	464.778
																																								2889.23	13221	3507	1556.34	1359.39	1149.23	452.958
																																								2890.74	13165.7	3500	1554.91	1287.82	1049.96	436.194
																																								2892.26	13262	3486	1553.48	1223.94	961.591	411.572
																																								2893.77	13212.8	3509	1552.05	1191.22	886.537	376.523
																																								2895.28	13290	3597	1550.63	1167.09	815.631	343.807
																																								2896.79	13251.1	3615	1549.2	1155.29	783.6	306.345
																																								2898.3	13283	3727	1547.77	1166.1	744.528	253.905
																																								2899.81	13291.5	3870	1546.34	1154.07	714.312	198.152
																																								2901.32	13302.1	3735	1544.92	1106.26	702.211	165.63
																																								2902.82	13323.7	3595	1543.49	1057.32	700.055	160.084
																																								2904.33	13262	3792	1542.06	1009.06	663.089	153.874
																																								2905.84	13269.9	3631	1540.63	962.695	605.132	151.86
																																								2907.35	13267.8	3645	1539.21	936.491	535.819	143.593
																																								2908.86	13254.1	3726	1537.78	904.329	502.75	157.134
																																								2910.36	13265	3701	1536.35	843.584	498.861	174.721
																																											1534.92	792.528	521.298	196.993
																																											1533.5	757.042	526.427	211.743
																																											1532.07	720.713	513.225	213.698
																																											1530.64	705.167	479.857	210.838
																																											1529.21	670.977	456.586	214.882
																																											1527.79	643.958	422.833	213.63
																																											1526.36	613.109	380.203	193.795
																																											1524.93	589.889	343.37	167.591
																																											1523.51	571.329	314.493	159.094
																																											1522.08	558.825	249.651	147.843
																																											1520.65	578.69	178.204	122.341
																																											1519.22	598.103	125.874	94.441
																																											1517.8	597.634	142.356	100.019
																																											1516.37	590.356	151.18	110.346
																																											1514.94	571.972	171.126	105.413
																																											1513.51	555.473	170.829	102.461
																																											1512.09	535.01	195.037	93.3621
																																											1510.66	503	203.085	86.3192
																																											1509.23	476.572	206.058	97.6202
																																											1507.8	450.338	193.196	115.842
																																											1506.38	432.995	155.135	115.77
																																											1504.95	402.246	147.12	120.852
																																											1503.52	368.818	124.932	137.879
																																											1502.09	353.607	96.5662	128.716
																																											1500.67	364.668	80.2565	117.61
																																											1499.24	372.793	75.8442	123.118
																																											1497.81	365.896	86.1982	126.063
																																											1496.38	350.878	82.8222	121.846
																																											1494.96	323.049	88.8786	95.7539
																																											1493.53	316.439	80.1415	80.0195
																																											1492.1	320.232	85.8616	63.9609
																																											1490.67	300.997	68.7034	58.397
																																											1489.25	301.016	75.1467	52.0475
																																											1487.82	275.726	48.2938	43.3046
																																											1486.39	269.034	0.60624	52.0813
																																											1484.97	258.671	13.7645	36.8839
																																											1483.54	275.41	-0.6021	25.9795
																																											1482.11	300.967	5.71014	18.4426
																																											1480.68	328.784	25.2005	21.4984
																																											1479.26	343.262	50.3764	27.15
																																											1477.83	349.386	79.9912	28.5621
																																											1476.4	347.044	98.3143	32.7344
																																											1474.97	356.063	101.712	29.9032
																																											1473.55	376.443	83.5709	27.2044
																																											1472.12	376.702	70.5343	37.4585
																																											1470.69	360.191	54.2329	46.9218
																																											1469.26	357.646	46.5009	29.6394
																																											1467.84	334.849	28.0499	18.2336
																																											1466.41	324.734	-8.96694	27.59
																																											1464.98	322.394	-4.4628	9.15012
																																											1463.55	326.538	-20.282	1.44486
																																											1462.13	324.318	-26.7554	9.68196
																																											1460.7	313.032	-4.31496	13.4094
																																											1459.27	302.853	12.8876	25.9922
																																											1457.84	294.951	23.4469	28.1666
																																											1456.42	286.478	22.3013	22.1883
																																											1454.99	310.406	40.7986	2.15892
																																											1453.56	333.9	60.9437	-8.36838
																																											1452.13	338.222	64.8973	1.36884
																																											1450.71	338.458	56.7345	0.0651
																																											1449.28	345.287	63.9689	-10.7481
																																											1447.85	342.813	82.8885	-11.3453
																																											1446.42	338.564	62.8538	-12.4452
																																											1445	354.677	58.942	-3.05292
																																											1443.57	364.389	63.8749	10.6036
																																											1442.14	369.901	42.7673	28.6807
																																											1440.72	370.878	33.0758	31.7981
																																											1439.29	374.15	4.61376	56.7398
																																											1437.86	384.302	-47.8698	42.5936
																																											1436.43	398.975	-67.5465	22.8328
																																											1435.01	438.021	-66.9546	0.8535
																																											1433.58	469.255	-74.4673	1.99122
																																											1432.15	468.121	-76.2275	0.25164
																																											1430.72	457.142	-77.9458	-18.6983
																																											1429.3	451.025	-51.5735	-42.0826
																																											1427.87	433.883	-23.4389	-55.0997
																																											1426.44	427.08	-14.4638	-61.9669
																																											1425.01	443.912	1.53102	-60.481
																																											1423.59	452.379	19.0609	-56.3641
																																											1422.16	462.872	7.97352	-46.3778
																																											1420.73	479.407	19.6742	-22.4368
																																											1419.3	510.405	25.5359	11.3203
																																											1417.88	574.449	0.30942	-0.29682
																																											1416.45	603.756	3.6969	6.71712
																																											1415.02	644.449	-6.09168	12.2359
																																											1413.59	683.303	-9.88146	23.7851
																																											1412.17	715.609	9.72012	11.2565
																																											1410.74	758.134	30.9706	-6.33798
																																											1409.31	801.718	42.0997	-25.2986
																																											1407.88	826.935	50.3081	-37.5316
																																											1406.46	869.087	52.9076	-55.4334
																																											1405.03	912.582	51.419	-72.7154
																																											1403.6	958.009	26.2751	-76.6516
																																											1402.18	1010.89	2.57172	-73.1603
																																											1400.75	1049.43	14.5525	-62.6576
																																											1399.32	1111.46	15.0835	-52.466
																																											1397.89	1184.95	-8.49276	-58.0234
																																											1396.47	1219.65	-8.44638	-33.5875
																																											1395.04	1295.55	-9.37374	-18.3716
																																											1393.61	1398.84	6.86604	-6.86232
																																											1392.18	1501	29.1704	23.2213
																																											1390.76	1596.54	49.2035	32.8439
																																											1389.33	1694.72	59.8922	42.5104
																																											1387.9	1782.02	96.4071	46.9361
																																											1386.47	1888.01	122.007	51.3715
																																											1385.05	2003.62	126.73	57.104
																																											1383.62	2132.54	102.427	49.7665
																																											1382.19	2246.12	80.8673	35.393
																																											1380.76	2352.37	85.3643	42.3254
																																											1379.34	2503.82	90.905	59.0284
																																											1377.91	2656.15	102.97	59.6232
																																											1376.48	2774.17	129.097	81.2279
																																											1375.05	2974.06	136.673	76.5895
																																											1373.63	3164.11	158.011	84.0426
																																											1372.2	3374.35	163.357	108.423
																																											1370.77	3552.99	172.617	114.17
																																											1369.34	3761.51	211.393	121.198
																																											1367.92	3973.62	252.135	108.65
																																											1366.49	4171.17	272.924	91.5964
																																											1365.06	4379.43	269.281	69.2257
																																											1363.63	4582.19	264.609	48.349
																																											1362.21	4775.6	268.106	42.8194
																																											1360.78	4969.58	286.683	53.6422
																																											1359.35	5149.05	315.064	73.4936
																																											1357.93	5290.96	326.855	91.7008
																																											1356.5	5418.19	317.809	91.1231
																																											1355.07	5566.13	303.908	84.7783
																																											1353.64	5655.27	278.134	103.015
																																											1352.22	5722.65	271.193	104.042
																																											1350.79	5679.77	247.437	110.017
																																											1349.36	5618.93	247.97	104.041
																																											1347.93	5490.96	223.381	84.1109
																																											1346.51	5307.03	228.547	75.5518
																																											1345.08	5132.78	242.094	72.0464
																																											1343.65	4934.52	250.447	83.1999
																																											1342.22	4730	255.929	85.5974
																																											1340.8	4507.11	268.069	80.1883
																																											1339.37	4276.8	275.836	83.3381
																																											1337.94	4077.33	266.105	78.0862
																																											1336.51	3876.5	238.263	66.9028
																																											1335.09	3689.98	188.284	73.3807
																																											1333.66	3500.12	148.265	66.809
																																											1332.23	3326.91	123.95	52.8001
																																											1330.8	3137.4	56.6654	39.5066
																																											1329.38	2957.05	24.8843	28.2194
																																											1327.95	2774.79	-3.73998	0.50112
																																											1326.52	2605.38	17.5269	-8.1114
																																											1325.09	2455.24	29.3048	-9.01116
																																											1323.67	2306.66	19.3022	-3.81432
																																											1322.24	2167.45	22.7464	-10.8369
																																											1320.81	2033.12	39.9489	-20.7705
																																											1319.39	1913.03	54.1696	-20.97
																																											1317.96	1800.5	56.387	-10.5292
																																											1316.53	1683.23	37.9988	2.11626
																																											1315.1	1588.1	21.8453	8.0565
																																											1313.68	1482.89	18.6571	14.2743
																																											1312.25	1390.86	-3.3249	12.5124
																																											1310.82	1321.19	-26.4038	8.70432
																																											1309.39	1241.76	-37.9205	-2.0229
																																											1307.97	1151.6	-53.4913	-27.28
																																											1306.54	1076.6	-61.5397	-26.5927
																																											1305.11	1018.51	-86.4612	-16.4656
																																											1303.68	971.367	-107.52	6.3429
																																											1302.26	919.574	-100.008	21.8187
																																											1300.83	868.986	-84.6003	23.4688
																																											1299.4	831.342	-77.0633	29.8914
																																											1297.97	803.416	-49.5196	17.6929
																																											1296.55	776.289	-13.0407	12.2115
																																											1295.12	749.405	21.0018	16.3673
																																											1293.69	699.15	26.0429	20.4389
																																											1292.26	666.339	46.7695	16.4411
																																											1290.84	662.605	58.9238	26.486
																																											1289.41	632.441	56.5445	19.7255
																																											1287.98	587.752	39.102	21.4243
																																											1286.55	557.175	16.5545	38.8632
																																											1285.13	531.978	-18.3112	55.8722
																																											1283.7	497.149	-30.5799	78.9017
																																											1282.27	461.048	-17.0213	84.4031
																																											1280.85	437.922	-26.926	69.8748
																																											1279.42	422.271	-43.1497	52.8283
																																											1277.99	415.029	-33.0241	37.8668
																																											1276.56	407.868	-25.6592	30.4046
																																											1275.14	404.024	-29.594	21.9976
																																											1273.71	372.458	-46.7332	5.58144
																																											1272.28	355.533	-38.6065	-13.8145
																																											1270.85	339.937	-27.9927	-26.094
																																											1269.43	310.6	-14.2607	-41.5136
																																											1268	274.969	-4.40958	-36.1832
																																											1266.57	258.33	8.14866	-22.9301
																																											1265.14	243.517	13.9077	-20.0376
																																											1263.72	213.317	19.4252	-22.0383
																																											1262.29	176.39	3.80712	-22.7477
																																											1260.86	146.08	-32.3398	-33.0403
																																											1259.43	112.094	-55.8197	-39.0197
																																											1258.01	106.819	-59.8365	-37.6082
																																											1256.58	97.4783	-63.2523	-51.2469
																																											1255.15	87.1143	-83.2505	-37.9898
																																											1253.72	64.7874	-98.8092	-27.5131
																																											1252.3	41.2847	-84.4827	-14.7823
																																											1250.87	50.9339	-70.0586	7.77444
																																											1249.44	64.5159	-56.7333	19.7736
																																											1248.01	81.9787	-37.9291	44.9084
																																											1246.59	103.333	-25.774	75.909
																																											1245.16	121.173	-22.0165	82.1639
																																											1243.73	104.735	-37.196	70.9153
																																											1242.3	86.0947	-53.7971	53.8534
																																											1240.88	66.7133	-47.0174	35.1634
																																											1239.45	21.6688	-48.9718	20.9995
																																											1238.02	1.3614	-60.8834	-1.23756
																																											1236.6	-38.3405	-67.8739	-22.972
																																											1235.17	-60.6316	-71.2998	-17.4754
																																											1233.74	-74.7486	-58.9193	-8.23032
																																											1232.31	-88.6139	-61.3654	-7.49964
																																											1230.89	-76.0811	-89.7872	-17.1946
																																											1229.46	-56.9819	-105.174	-26.5759
																																											1228.03	-49.8686	-107.501	-22.7884
																																											1226.6	-37.4102	-99.5327	-8.00442
																																											1225.18	-10.6508	-103.504	-11.1589
																																											1223.75	-17.935	-76.5585	-18.9962
																																											1222.32	-4.02252	-75.9874	-20.0231
																																											1220.89	3.70032	-37.0493	-26.3726
																																											1219.47	-13.937	-33.7031	-25.3449
																																											1218.04	-19.6069	-26.7578	-34.5878
																																											1216.61	-30.8319	-14.6116	-35.3812
																																											1215.18	-48.4231	-13.8188	-24.4137
																																											1213.76	-76.5608	-26.2837	-22.0604
																																											1212.33	-92.7696	-55.2638	-29.1619
																																											1210.9	-103.702	-73.3018	-29.0521
																																											1209.47	-119.799	-81.4839	-25.2105
																																											1208.05	-140.242	-78.6046	-26.2211
																																											1206.62	-153.282	-63.3448	-13.6328
																																											1205.19	-143.292	-58.8209	-31.537
																																											1203.76	-146.312	-19.3721	-46.6516
																																											1202.34	-130.499	-26.8363	-59.623
																																											1200.91	-101.379	6.62796	-81.0322
																																											1199.48	-86.9823	10.7571	-75.2362
																																											1198.06	-81.4173	20.1455	-63.3355
																																											1196.63	-82.5621	22.7647	-50.3476
																																											1195.2	-109.682	22.0427	-46.6788
																																											1193.77	-127.745	10.4593	-50.6576
																																											1192.35	-126.751	1.31184	-37.5302
																																											1190.92	-132.724	26.5124	-34.6019
																																											1189.49	-135.329	43.4438	-35.0749
																																											1188.06	-143.927	64.6489	-25.7306
																																											1186.64	-148.269	87.9488	2.59008
																																											1185.21	-132.626	98.3399	4.19772
																																											1183.78	-126.834	109.601	15.5591
																																											1182.35	-117.514	102.077	20.6146
																																											1180.93	-93.2153	99.0232	20.6013
																																											1179.5	-88.2871	101.529	32.3137
																																											1178.07	-98.8029	111.673	40.8844
																																											1176.64	-102.388	102.395	44.3483
																																											1175.22	-128.33	79.8363	25.045
																																											1173.79	-146.724	55.0558	11.4922
																																											1172.36	-150.509	28.9427	10.2255
																																											1170.93	-125.178	39.46	-1.09128
																																											1169.51	-101.673	37.498	0.76194
																																											1168.08	-97.2764	39.6514	9.15234
																																											1166.65	-86.3934	39.2992	24.9892
																																											1165.22	-68.0109	43.3457	19.9647
																																											1163.8	-61.8032	57.4301	-3.16236
																																											1162.37	-58.9411	46.951	-19.3934
																																											1160.94	-66.4839	33.9057	-34.6574
																																											1159.52	-90.7516	41.1908	-48.4161
																																											1158.09	-124.665	51.5071	-61.8164
																																											1156.66	-149.852	38.5592	-59.9747
																																											1155.23	-190.319	35.4652	-59.4733
																																											1153.81	-212.315	44.3121	-50.7603
																																											1152.38	-206.892	58.9061	-47.1559
																																											1150.95	-168.553	93.9013	-32.3618
																																											1149.52	-142.133	110.947	-13.3135
																																											1148.1	-128.065	120.802	-8.04192
																																											1146.67	-106.894	129.56	0.3087
																																											1145.24	-84.9715	134.233	-0.8751
																																											1143.81	-77.7523	125.907	-20.3049
																																											1142.39	-57.3299	86.341	-15.4762
																																											1140.96	-60.4496	65.201	-14.1618
																																											1139.53	-59.3685	54.0899	-18.703
																																											1138.1	-60.7202	37.6219	-22.2008
																																											1136.68	-71.8742	2.75748	-24.0404
																																											1135.25	-86.5982	-14.9345	-27.3841
																																											1133.82	-88.5034	-3.73344	-33.2625
																																											1132.39	-78.1945	11.1052	-40.6532
																																											1130.97	-57.7897	23.3281	-42.8684
																																											1129.54	-44.8342	8.22624	-43.8742
																																											1128.11	-51.5092	-9.84426	-53.5989
																																											1126.68	-47.0443	5.44518	-60.0812
																																											1125.26	-35.5074	6.78342	-56.4287
																																											1123.83	-38.0137	-4.25688	-58.9207
																																											1122.4	-36.4409	-25.4287	-43.9977
																																											1120.97	-53.7908	-39.6484	-31.0172
																																											1119.55	-60.9754	-49.5884	-33.6902
																																											1118.12	-74.2499	-45.0471	-46.4808
																																											1116.69	-85.5278	-35.1879	-53.3332
																																											1115.27	-85.4482	-25.9066	-58.5829
																																											1113.84	-74.6233	12.872	-61.9272
																																											1112.41	-84.7145	17.3846	-72.2522
																																											1110.98	-87.4538	15.2446	-79.523
																																											1109.56	-85.3912	-5.2956	-78.1171
																																											1108.13	-77.7697	-3.17556	-74.2114
																																											1106.7	-67.4332	10.8805	-66.3293
																																											1105.27	-55.2911	-1.80768	-58.9937
																																											1103.85	-46.2644	-14.5418	-63.6256
																																											1102.42	-46.9364	-38.3922	-55.1434
																																											1100.99	-47.8576	-52.5613	-47.1497
																																											1099.56	-38.8394	-32.1626	-52.7036
																																											1098.14	-34.7546	-15.5372	-64.79
																																											1096.71	-34.2148	-10.2376	-68.7378
																																											1095.28	-41.9926	-11.1309	-64.2718
																																											1093.85	-47.8372	-16.4494	-65.4373
																																											1092.43	-77.7883	-32.5333	-66.8174
																																											1091	-85.5916	-41.3443	-56.9168
																																											1089.57	-71.6583	-67.0243	-47.0846
																																											1088.14	-54.7482	-65.746	-42.6971
																																											1086.72	-38.7099	-54.3743	-40.6894
																																											1085.29	-39.7661	-68.9347	-35.9465
																																											1083.86	-31.7672	-59.278	-25.9328
																																											1082.43	-32.2508	-42.447	-24.0119
																																											1081.01	-25.6196	-23.2655	-12.9048
																																											1079.58	-7.57146	-5.88084	-17.7017
																																											1078.15	-11.1926	-22.0614	-29.6681
																																											1076.73	-23.8836	-39.5902	-27.2041
																																											1075.3	-32.533	-39.6726	-15.6646
																																											1073.87	-41.9514	-41.2019	-30.3773
																																											1072.44	-60.2504	-32.6134	-46.4781
																																											1071.02	-50.0178	-34.0932	-49.2113
																																											1069.59	-41.3533	-56.7969	-55.7773
																																											1068.16	-36.6204	-48.4243	-55.2953
																																											1066.73	-18.2214	-34.2769	-55.6517
																																											1065.31	-24.641	-57.7109	-49.3549
																																											1063.88	-21.1565	-44.4037	-55.0498
																																											1062.45	-17.1006	-23.9579	-72.6505
																																											1061.02	-9.55692	-22.0361	-67.5744
																																											1059.6	-3.297	-23.7508	-73.7596
																																											1058.17	-10.0258	-22.5129	-67.9469
																																											1056.74	-25.5696	-6.87264	-35.3854
																																											1055.31	-32.2933	22.5264	-20.8979
																																											1053.89	-33.1458	42.4496	-13.7727
																																											1052.46	-30.4467	50.7347	-12.2338
																																											1051.03	-11.341	60.518	-7.40502
																																											1049.6	-3.04614	55.3903	-7.76382
																																											1048.18	7.42362	61.7033	-4.63614
																																											1046.75	14.8804	66.0466	-10.2011
																																											1045.32	10.5798	38.6505	-14.1282
																																											1043.89	3.87936	17.8367	-28.282
																																											1042.47	5.20902	26.3015	-49.1515
																																											1041.04	-4.5897	3.19254	-65.5711
																																											1039.61	-33.1432	-9.57702	-73.4806
																																											1038.18	-47.4818	-24.752	-63.7378
																																											1036.76	-68.8594	-25.5781	-40.5261
																																											1035.33	-77.6303	-24.4576	-40.7802
																																											1033.9	-68.2691	-33.8003	-39.4066
																																											1032.48	-61.2613	-34.6237	-38.7129
																																											1031.05	-53.5602	-35.4959	-39.1045
																																											1029.62	-40.5881	-35.7014	-26.4573
																																											1028.19	-35.1647	-11.0796	-23.9473
																																											1026.77	-29.4109	8.19432	-7.9815
																																											1025.34	-13.0039	27.3471	0.97248
																																											1023.91	16.2825	58.0318	8.5236
																																											1022.48	48.2441	101.348	18.6938
																																											1021.06	61.836	115.353	29.0005
																																											1019.63	66.116	142.609	39.8057
																																											1018.2	76.5221	156.362	57.7402
																																											1016.77	77.3717	161.973	64.9461
																																											1015.35	71.6352	168.809	76.0728
																																											1013.92	75.9477	162.805	81.5589
																																											1012.49	77.6118	146.719	89.3501
																																											1011.06	65.9236	130.571	100.687
																																											1009.64	67.1195	111.165	108.217
																																											1008.21	69.7231	105.874	97.6177
																																											1006.78	72.8762	102.131	109.338
																																											1005.35	82.5949	114.206	117.458
																																											1003.93	99.2713	132.634	132.86
																																											1002.5	113.17	147.263	165.086
																																											1001.07	117.621	156.069	182.127
																																											999.645	133.681	167.117	202.483
																																											998.217	151.174	177.077	216.67
																																											996.79	161.717	185.68	226.346
																																											995.363	155.912	214.706	263.236
																																											993.935	164.71	239.994	301.464
																																											992.508	180.165	255.721	342.715
																																											991.08	182.065	278.286	391.767
																																											989.653	192.471	321.539	408.469
																																											988.226	226.263	356.906	418.271
																																											986.798	239.268	408.868	447.582
																																											985.371	255.788	449.361	462.215
																																											983.943	282.646	490.049	466.959
																																											982.516	304.749	515.576	481.721
																																											981.088	318.267	530.772	482.097
																																											979.661	349.271	544.805	485.705
																																											978.234	370.118	546.111	498.253
																																											976.806	371.408	551.747	492.671
																																											975.379	377.042	553.802	487.934
																																											973.951	366.864	540.372	489.89
																																											972.524	355.015	526.939	499
																																											971.097	343.282	531.553	502.283
																																											969.669	333.562	543.181	494.031
																																											968.242	332.967	523.353	499.357
																																											966.814	321.216	513.232	515.314
																																											965.387	322.908	502.584	533.344
																																											963.959	318.871	500.812	536.29
																																											962.532	294.244	507.955	542.652
																																											961.105	293.973	516.07	549.935
																																											959.677	298.867	519.543	540.852
																																											958.25	310.212	518.595	542.518
																																											956.822	316.842	526.987	519.124
																																											955.395	307.39	528.724	495.531
																																											953.968	279.708	515.469	483.464
																																											952.54	269.023	505.96	479.791
																																											951.113	268.122	499.383	482.138
																																											949.685	247.609	458.325	478.302
																																											948.258	244.09	433.08	490.012
																																											946.831	250.611	419.342	496.558
																																											945.403	254.453	404.584	505.777
																																											943.976	252.181	394.313	486.6
																																											942.548	246.861	403.803	461.299
																																											941.121	261.713	398.558	429.923
																																											939.693	271.295	390.16	371.266
																																											938.266	255.62	395.01	333.635
																																											936.839	223.226	401.436	298.726
																																											935.411	189.718	391.389	250.696
																																											933.984	166.734	370.332	204.072
																																											932.556	144.488	346.985	160.725
																																											931.129	111.612	321.718	130.67
																																											929.702	62.4113	288.026	103.354
																																											928.274	43.9604	275.134	92.5707
																																											926.847	28.1508	247.811	72.2164
																																											925.419	14.9461	235.714	62.8124
																																											923.992	-1.46682	215.383	59.9584
																																											922.565	-7.75668	180.587	61.7057
																																											921.137	-9.96078	143.215	68.9044
																																											919.71	-7.49214	136.225	62.7755
																																											918.282	-22.8698	141.747	64.0102
																																											916.855	-23.5229	141.012	68.0365
																																											915.427	1.98882	159.292	58.4813
																																											914	15.1624	179.568	59.4347
																																											912.573	29.3831	201.034	48.61
																																											911.145	42.5779	207.065	49.096
																																											909.718	59.4422	212.931	60.298
																																											908.29	75.9233	205.591	59.7806
																																											906.863	73.9488	195.135	45.9307
																																											905.436	69.8251	194.23	32.222
																																											904.008	77.9525	158.407	26.5868
																																											902.581	69.4429	112.332	20.0343
																																											901.153	55.4186	79.706	17.5185
																																											899.726	48.0739	68.5573	14.0773
																																											898.299	30.0788	61.2818	3.99294
																																											896.871	9.81282	59.7667	4.4202
																																											895.444	6.33576	78.0139	2.23272
																																											894.016	-6.7104	87.8621	3.05694
																																											892.589	-10.2686	97.0486	-6.76122
																																											891.161	-6.04572	93.2819	1.92054
																																											889.734	-6.20556	98.909	10.2322
																																											888.307	-17.9267	105.061	18.1853
																																											886.879	-36.3871	97.4018	1.38732
																																											885.452	-43.7481	94.9807	-11.5914
																																											884.024	-38.6333	81.2028	-8.5866
																																											882.597	-47.3324	57.0417	-9.37524
																																											881.17	-40.6651	45.6601	-11.5544
																																											879.742	-30.0512	45.1214	-15.1325
																																											878.315	-43.9961	39.0239	-18.1285
																																											876.887	-36.2216	38.881	-32.2352
																																											875.46	-20.5574	34.5488	-46.8841
																																											874.032	-8.18484	34.8869	-59.9428
																																											872.605	-2.56626	44.434	-59.5444
																																											871.178	5.98416	57.278	-52.2557
																																											869.75	8.31024	62.5383	-52.7305
																																											868.323	-3.16584	62.4633	-46.8178
																																											866.895	-18.8827	58.0739	-50.9386
																																											865.468	-37.4572	60.596	-49.0557
																																											864.041	-44.3365	59.1791	-39.1783
																																											862.613	-27.5784	61.3715	-27.9622
																																											861.186	-18.2021	62.0778	-25.4519
																																											859.758	-18.1912	47.4779	-30.0085
																																											858.331	-18.2022	29.1623	-39.6388
																																											856.904	6.06726	23.5918	-67.6806
																																											855.476	4.4742	21.9747	-77.5416
																																											854.049	17.6332	30.871	-78.2709
																																											852.621	33.4716	47.3768	-62.3323
																																											851.194	46.2654	44.4814	-55.0549
																																											849.766	46.6718	40.8248	-46.3534
																																											848.339	31.0369	50.7169	-35.2147
																																											846.912	9.08118	63.1223	-34.4889
																																											845.484	-25.5941	62.9843	-34.9756
																																											844.057	-36.1384	61.2461	-21.9752
																																											842.629	-37.555	60.2759	-21.9244
																																											841.202	-50.8159	51.9814	-28.0813
																																											839.775	-67.6957	36.5915	-39.5759
																																											838.347	-64.4039	28.3539	-53.392
																																											836.92	-60.6353	24.5656	-64.9675
																																											835.492	-67.7541	19.7203	-64.5073
																																											834.065	-39.0102	18.9636	-54.326
																																											832.638	-6.6885	18.6346	-51.7601
																																											831.21	16.8305	32.8171	-35.2199
																																											829.783	32.2894	55.8498	-29.8613
																																											828.355	37.8366	81.1789	-35.0967
																																											826.928	34.0644	88.9142	-47.0882
																																											825.5	30.3112	88.2476	-47.1683
																																											824.073	41.1721	92.1541	-39.0169
																																											822.646	43.6012	93.3281	-40.3775
																																											821.218	47.2841	90.8137	-35.6068
																																											819.791	46.0366	63.1204	-38.5705
																																											818.363	51.7645	33.2244	-28.7953
																																											816.936	44.083	-4.24908	-23.6346
																																											815.509	38.6522	-26.5176	-24.2823
																																											814.081	43.0807	-23.3106	-27.2824
																																											812.654	37.3738	-10.4054	-35.5935
																																											811.226	28.2256	27.6175	-27.0894
																																											809.799	24.4075	47.9725	-35.1961
																																											808.372	27.3967	59.2155	-32.7425
																																											806.944	32.6195	71.0385	-28.8557
																																											805.517	40.0757	83.4416	-23.536
																																											804.089	49.7656	96.4246	-16.7832
																																											802.662	61.6889	109.988	-8.5974
																																											801.234	75.8458	124.131	1.02138
																																											799.807	92.2363	138.854	12.0733

## Sheet: Fig6
XPS	Mn_presence detection			XPS_full scan			XPS_GO										XPS_rGO
(x-axis)	(y-axis)			(x-axis)	(y-axis)		(X-axis)										(x-axis)
668	582.2			1100	1292.3		298	209.569	209.846	208.233	208.233	209.846	208.233	208.233	208.233		297.96	471.831	485.285	485.248	485.248	485.248	485.248	485.285
667.98	464.419			1099.5	1221.2		297.98	214.9	209.801	208.183	208.183	209.801	208.183	208.183	208.183		297.94	496.156	485.04	485.002	485.002	485.002	485.002	485.04
667.96	441.256			1099	1087.51		297.96	197.806	209.753	208.13	208.13	209.753	208.13	208.13	208.13		297.92	498.306	484.789	484.749	484.749	484.749	484.749	484.789
667.94	532.513			1098.5	1139.67		297.94	145.8	209.712	208.084	208.084	209.712	208.084	208.084	208.084		297.9	461.662	484.537	484.496	484.496	484.496	484.496	484.537
667.92	489.537			1098	1302.62		297.92	203.856	209.689	208.056	208.056	209.689	208.056	208.056	208.056		297.88	448.319	484.294	484.251	484.251	484.251	484.251	484.294
667.9	463.875			1097.5	1271.01		297.9	191.181	209.645	208.007	208.007	209.645	208.007	208.007	208.007		297.86	514.487	484.054	484.01	484.01	484.01	484.01	484.054
667.88	435.888			1097	1153.03		297.88	184.606	209.607	207.963	207.963	209.607	207.963	207.963	207.963		297.84	445.119	483.799	483.753	483.753	483.753	483.753	483.799
667.86	493.9			1096.5	1099.78		297.86	214.531	209.57	207.922	207.922	209.57	207.922	207.922	207.922		297.82	471.069	483.56	483.512	483.512	483.512	483.512	483.56
667.84	466.375			1096	1144.22		297.84	255.738	209.523	207.869	207.869	209.523	207.869	207.869	207.869		297.8	460.681	483.315	483.265	483.265	483.265	483.265	483.315
667.82	564.588			1095.5	1197.11		297.82	204.469	209.461	207.802	207.802	209.461	207.802	207.802	207.802		297.78	489.175	483.072	483.021	483.021	483.021	483.021	483.072
667.8	483.519			1095	1136.21		297.8	185.519	209.417	207.754	207.754	209.417	207.754	207.754	207.754		297.76	497.163	482.822	482.769	482.769	482.769	482.769	482.822
667.78	505.025			1094.5	1267.36		297.78	225.306	209.38	207.711	207.711	209.38	207.711	207.711	207.711		297.74	461.181	482.571	482.516	482.516	482.516	482.516	482.571
667.76	475.094			1094	1150.36		297.76	272.919	209.329	207.655	207.655	209.329	207.655	207.655	207.655		297.72	493.487	482.328	482.271	482.271	482.271	482.271	482.328
667.74	566.569			1093.5	1305.95		297.74	238.475	209.261	207.582	207.582	209.261	207.582	207.582	207.582		297.7	491.913	482.077	482.018	482.018	482.018	482.018	482.077
667.72	583.744			1093	1475.01		297.72	204.319	209.205	207.521	207.521	209.205	207.521	207.521	207.521		297.68	445.006	481.827	481.766	481.766	481.766	481.766	481.827
667.7	491.131			1092.5	1375.48		297.7	194.113	209.162	207.472	207.472	209.162	207.472	207.472	207.472		297.66	459.725	481.588	481.525	481.525	481.525	481.525	481.588
667.68	504.575			1092	1269.1		297.68	199.794	209.122	207.427	207.427	209.122	207.427	207.427	207.427		297.64	424.544	481.346	481.28	481.28	481.28	481.28	481.346
667.66	518.744			1091.5	1310.88		297.66	173.406	209.08	207.38	207.38	209.08	207.38	207.38	207.38		297.62	437.25	481.113	481.044	481.044	481.044	481.044	481.113
667.64	519.381			1091	1244.15		297.64	194.312	209.047	207.342	207.342	209.047	207.342	207.342	207.342		297.6	508.706	480.876	480.805	480.805	480.805	480.805	480.876
667.62	430.475			1090.5	1210.3		297.62	197.65	209.007	207.296	207.296	209.007	207.296	207.296	207.296		297.58	543.6	480.622	480.548	480.548	480.548	480.548	480.622
667.6	423.675			1090	1319.01		297.6	187.919	208.966	207.25	207.25	208.966	207.25	207.25	207.25		297.56	467.731	480.358	480.283	480.283	480.283	480.283	480.358
667.58	504.062			1089.5	1265.3		297.58	219.963	208.928	207.207	207.207	208.928	207.207	207.207	207.207		297.54	470.575	480.114	480.036	480.036	480.036	480.036	480.114
667.56	562.969			1089	1394.13		297.56	212.069	208.879	207.152	207.152	208.879	207.152	207.152	207.152		297.52	399.656	479.869	479.788	479.788	479.788	479.788	479.869
667.54	490.669			1088.5	1303.36		297.54	222.613	208.833	207.1	207.1	208.833	207.1	207.1	207.1		297.5	382.394	479.642	479.558	479.558	479.558	479.558	479.642
667.52	477.294			1088	1253.68		297.52	192.544	208.782	207.045	207.045	208.782	207.045	207.045	207.045		297.48	459.4	479.419	479.332	479.332	479.332	479.332	479.419
667.5	508.644			1087.5	1128.49		297.5	221.831	208.743	207	207	208.743	207	207	207		297.46	444.45	479.177	479.087	479.087	479.087	479.087	479.177
667.48	618.031			1087	1190.63		297.48	278.106	208.693	206.945	206.945	208.693	206.945	206.945	206.945		297.44	470.25	478.939	478.846	478.846	478.846	478.846	478.939
667.46	586.306			1086.5	1172.47		297.46	269.188	208.624	206.87	206.87	208.624	206.87	206.87	206.87		297.42	539.356	478.695	478.598	478.598	478.598	478.598	478.695
667.44	549.137			1086	1112.66		297.44	250.681	208.557	206.798	206.798	208.557	206.798	206.798	206.798		297.4	411.763	478.433	478.333	478.333	478.333	478.333	478.433
667.42	473.237			1085.5	1241.16		297.42	224.525	208.497	206.732	206.732	208.497	206.732	206.732	206.732		297.38	466.794	478.203	478.099	478.099	478.099	478.099	478.203
667.4	488.85			1085	1249.49		297.4	218.375	208.447	206.676	206.676	208.447	206.676	206.676	206.676		297.36	477.45	477.959	477.852	477.852	477.852	477.852	477.959
667.38	531.387			1084.5	1160.75		297.38	289.281	208.398	206.622	206.622	208.398	206.622	206.622	206.622		297.34	434.456	477.713	477.602	477.602	477.602	477.602	477.713
667.36	617.313			1084	1258.85		297.36	286.625	208.325	206.542	206.542	208.325	206.542	206.542	206.542		297.32	429.775	477.478	477.363	477.363	477.363	477.363	477.478
667.34	552.581			1083.5	1298.5		297.34	275.475	208.252	206.464	206.464	208.252	206.464	206.464	206.464		297.3	421.356	477.243	477.124	477.124	477.124	477.124	477.243
667.32	577.688			1083	1222.92		297.32	270.969	208.184	206.39	206.39	208.184	206.39	206.39	206.39		297.28	418.437	477.012	476.888	476.888	476.888	476.888	477.012
667.3	558.981			1082.5	1243.33		297.3	214.006	208.116	206.317	206.317	208.116	206.317	206.317	206.317		297.26	400.837	476.78	476.653	476.653	476.653	476.653	476.78
667.28	528.038			1082	1360.16		297.28	201.606	208.07	206.264	206.264	208.07	206.264	206.264	206.264		297.24	433.831	476.553	476.421	476.421	476.421	476.421	476.553
667.26	520.969			1081.5	1262.76		297.26	187.806	208.027	206.216	206.216	208.027	206.216	206.216	206.216		297.22	392.644	476.318	476.182	476.182	476.182	476.182	476.318
667.24	497.813			1081	1188.16		297.24	183.456	207.989	206.172	206.172	207.989	206.172	206.172	206.172		297.2	454.919	476.094	475.953	475.953	475.953	475.953	476.094
667.22	551.069			1080.5	1341.71		297.22	216.156	207.953	206.13	206.13	207.953	206.13	206.13	206.13		297.18	537.875	475.854	475.708	475.708	475.708	475.708	475.854
667.2	563.85			1080	1227.13		297.2	165.819	207.906	206.077	206.077	207.906	206.077	206.077	206.077		297.16	427.5	475.594	475.442	475.442	475.442	475.442	475.594
667.18	478.062			1079.5	1380.35		297.18	193.775	207.876	206.041	206.041	207.876	206.041	206.041	206.041		297.14	380.381	475.361	475.204	475.204	475.204	475.204	475.361
667.16	489.263			1079	1388.12		297.16	216.981	207.836	205.995	205.995	207.836	205.995	205.995	205.995		297.12	418.481	475.139	474.978	474.978	474.978	474.978	475.139
667.14	505.394			1078.5	1187.7		297.14	244.831	207.788	205.941	205.941	207.788	205.941	205.941	205.941		297.1	399.162	474.909	474.742	474.742	474.742	474.742	474.909
667.12	475.444			1078	1385.36		297.12	223.581	207.73	205.878	205.878	207.73	205.878	205.878	205.878		297.08	396.794	474.683	474.511	474.511	474.511	474.511	474.683
667.1	467.206			1077.5	1401.7		297.1	188.294	207.68	205.821	205.821	207.68	205.821	205.821	205.821		297.06	378.325	474.458	474.28	474.28	474.28	474.28	474.458
667.08	452.75			1077	1405.63		297.08	168.85	207.642	205.778	205.778	207.642	205.778	205.778	205.778		297.04	398.681	474.238	474.054	474.054	474.054	474.054	474.238
667.06	508.163			1076.5	1411.21		297.06	195.65	207.612	205.741	205.741	207.612	205.741	205.741	205.741		297.02	399.381	474.013	473.822	473.822	473.822	473.822	474.013
667.04	546			1076	1382.13		297.04	202.737	207.571	205.694	205.694	207.571	205.694	205.694	205.694		297	467.475	473.788	473.591	473.591	473.591	473.591	473.788
667.02	542.75			1075.5	1332.63		297.02	191.731	207.529	205.645	205.645	207.529	205.645	205.645	205.645		296.98	417.225	473.546	473.342	473.342	473.342	473.342	473.546
667	548.181			1075	1294.44		297	205	207.49	205.6	205.6	207.49	205.6	205.6	205.6		296.96	442.856	473.317	473.106	473.106	473.106	473.106	473.317
666.98	515.319			1074.5	1369.65		296.98	232.863	207.446	205.55	205.55	207.446	205.55	205.55	205.55		296.94	434.519	473.081	472.864	472.864	472.864	472.864	473.081
666.96	468.413			1074	1368.53		296.96	251.725	207.393	205.491	205.491	207.393	205.491	205.491	205.491		296.92	398.213	472.848	472.623	472.623	472.623	472.623	472.848
666.94	595.025			1073.5	1294.05		296.94	229.369	207.333	205.424	205.424	207.333	205.424	205.424	205.424		296.9	443.256	472.624	472.392	472.392	472.392	472.392	472.624
666.92	524.531			1073	1383.09		296.92	253.169	207.28	205.366	205.366	207.28	205.366	205.366	205.366		296.88	501.419	472.389	472.149	472.149	472.149	472.149	472.389
666.9	547.375			1072.5	1330.32		296.9	232.606	207.22	205.299	205.299	207.22	205.299	205.299	205.299		296.86	400.394	472.14	471.891	471.891	471.891	471.891	472.14
666.88	555.925			1072	1417.34		296.88	224.506	207.167	205.239	205.239	207.167	205.239	205.239	205.239		296.84	336.788	471.916	471.659	471.659	471.659	471.659	471.916
666.86	543.712			1071.5	1352.46		296.86	178.087	207.116	205.183	205.183	207.116	205.183	205.183	205.183		296.82	344.538	471.707	471.443	471.443	471.443	471.443	471.707
666.84	531.481			1071	1314.84		296.84	190.644	207.082	205.142	205.142	207.082	205.142	205.142	205.142		296.8	490.313	471.498	471.224	471.224	471.224	471.224	471.498
666.82	523.987			1070.5	1419.94		296.82	188.038	207.044	205.097	205.097	207.044	205.097	205.097	205.097		296.78	517.95	471.252	470.969	470.969	470.969	470.969	471.252
666.8	524.338			1070	1419.87		296.8	209.181	207.006	205.053	205.053	207.006	205.053	205.053	205.053		296.76	412.512	470.999	470.708	470.708	470.708	470.708	470.999
666.78	504.9			1069.5	1392.78		296.78	196.081	206.962	205.002	205.002	206.962	205.002	205.002	205.002		296.74	422.719	470.773	470.472	470.472	470.472	470.472	470.773
666.76	508.206			1069	1472.43		296.76	205.169	206.921	204.955	204.955	206.921	204.955	204.955	204.955		296.72	494.356	470.545	470.234	470.234	470.234	470.234	470.545
666.74	520.125			1068.5	1388.37		296.74	204.444	206.878	204.905	204.905	206.878	204.905	204.905	204.905		296.7	430.963	470.299	469.978	469.978	469.978	469.978	470.299
666.72	595.238			1068	1447.56		296.72	181.181	206.834	204.855	204.855	206.834	204.855	204.855	204.855		296.68	398.606	470.069	469.738	469.738	469.738	469.738	470.069
666.7	565.387			1067.5	1576.22		296.7	182.969	206.799	204.814	204.814	206.799	204.814	204.814	204.814		296.66	357.15	469.848	469.505	469.505	469.505	469.505	469.848
666.68	505.625			1067	1493.83		296.68	183.394	206.764	204.771	204.771	206.764	204.771	204.771	204.771		296.64	421.912	469.636	469.283	469.283	469.283	469.283	469.636
666.66	511.775			1066.5	1258.69		296.66	134.244	206.728	204.729	204.729	206.728	204.729	204.729	204.729		296.62	423	469.409	469.045	469.045	469.045	469.045	469.409
666.64	535.819			1066	1181.85		296.64	164.15	206.71	204.704	204.704	206.71	204.704	204.704	204.704		296.6	411.181	469.183	468.806	468.806	468.806	468.806	469.183
666.62	550.675			1065.5	1516.23		296.62	206.506	206.681	204.668	204.668	206.681	204.668	204.668	204.668		296.58	355.194	468.959	468.57	468.57	468.57	468.57	468.959
666.6	442.469			1065	1315.21		296.6	190.913	206.637	204.617	204.617	206.637	204.617	204.617	204.617		296.56	380.306	468.749	468.348	468.348	468.348	468.348	468.749
666.58	495.644			1064.5	1411.9		296.58	238.956	206.599	204.572	204.572	206.599	204.572	204.572	204.572		296.54	341.825	468.534	468.12	468.12	468.12	468.12	468.534
666.56	440			1064	1464.72		296.56	205.6	206.544	204.51	204.51	206.544	204.51	204.51	204.51		296.52	368.375	468.328	467.901	467.901	467.901	467.901	468.328
666.54	436.356			1063.5	1262.07		296.54	199.562	206.5	204.46	204.46	206.5	204.46	204.46	204.46		296.5	346.706	468.117	467.676	467.676	467.676	467.676	468.117
666.52	517.794			1063	1396.19		296.52	206.894	206.459	204.411	204.411	206.459	204.411	204.411	204.411		296.48	339.45	467.91	467.456	467.456	467.456	467.456	467.91
666.5	488.95			1062.5	1515.75		296.5	222.7	206.415	204.361	204.361	206.415	204.361	204.361	204.361		296.46	405.969	467.707	467.238	467.238	467.238	467.238	467.707
666.48	582.062			1062	1491.44		296.48	232.981	206.366	204.304	204.304	206.366	204.304	204.304	204.304		296.44	401.925	467.486	467.003	467.003	467.003	467.003	467.486
666.46	474.987			1061.5	1633.52		296.46	209.675	206.313	204.244	204.244	206.313	204.244	204.244	204.244		296.42	504.706	467.268	466.769	466.769	466.769	466.769	467.268
666.44	414.306			1061	1432.82		296.44	220.044	206.268	204.192	204.192	206.268	204.192	204.192	204.192		296.4	445.794	467.024	466.51	466.51	466.51	466.51	467.024
666.42	467.438			1060.5	1380.8		296.42	222.375	206.22	204.136	204.136	206.22	204.136	204.136	204.136		296.38	349.137	466.795	466.265	466.265	466.265	466.265	466.795
666.4	521.419			1060	1280.77		296.4	192.819	206.17	204.08	204.08	206.17	204.08	204.08	204.08		296.36	409.4	466.591	466.044	466.044	466.044	466.044	466.591
666.38	560.056			1059.5	1393.27		296.38	161.181	206.131	204.034	204.034	206.131	204.034	204.034	204.034		296.34	439.088	466.372	465.808	465.808	465.808	465.808	466.372
666.36	504.737			1059	1306.5		296.36	189.387	206.104	203.999	203.999	206.104	203.999	203.999	203.999		296.32	453.475	466.146	465.565	465.565	465.565	465.565	466.146
666.34	511.087			1058.5	1349.07		296.34	207.938	206.066	203.954	203.954	206.066	203.954	203.954	203.954		296.3	443.063	465.917	465.317	465.317	465.317	465.317	465.917
666.32	505.163			1058	1501.28		296.32	165.612	206.022	203.903	203.903	206.022	203.903	203.903	203.903		296.28	428.7	465.691	465.073	465.073	465.073	465.073	465.691
666.3	458.488			1057.5	1482.15		296.3	138.419	205.993	203.866	203.866	205.993	203.866	203.866	203.866		296.26	398.631	465.469	464.832	464.832	464.832	464.832	465.469
666.28	491.281			1057	1492.37		296.28	236.188	205.974	203.839	203.839	205.974	203.839	203.839	203.839		296.24	414.119	465.255	464.598	464.598	464.598	464.598	465.255
666.26	432.85			1056.5	1409.8		296.26	247.563	205.92	203.778	203.778	205.92	203.778	203.778	203.778		296.22	376.575	465.037	464.361	464.361	464.361	464.361	465.037
666.24	475.369			1056	1256.72		296.24	179.656	205.862	203.713	203.713	205.862	203.713	203.713	203.713		296.2	419.337	464.83	464.133	464.133	464.133	464.133	464.83
666.22	513.819			1055.5	1343.64		296.22	201.713	205.828	203.671	203.671	205.828	203.671	203.671	203.671		296.18	450.375	464.612	463.894	463.894	463.894	463.894	464.612
666.2	470.462			1055	1393.28		296.2	204.512	205.786	203.622	203.622	205.786	203.622	203.622	203.622		296.16	456.075	464.387	463.647	463.647	463.647	463.647	464.387
666.18	481.213			1054.5	1378.24		296.18	237.875	205.744	203.571	203.571	205.744	203.571	203.571	203.571		296.14	400.025	464.161	463.399	463.399	463.399	463.399	464.161
666.16	513.95			1054	1319.99		296.16	193.719	205.689	203.509	203.509	205.689	203.509	203.509	203.509		296.12	438.144	463.95	463.165	463.165	463.165	463.165	463.95
666.14	541.381			1053.5	1491.8		296.14	219.306	205.65	203.463	203.463	205.65	203.463	203.463	203.463		296.1	514.269	463.73	462.921	462.921	462.921	462.921	463.73
666.12	462.612			1053	1375.63		296.12	236.706	205.602	203.407	203.407	205.602	203.407	203.407	203.407		296.08	462.7	463.491	462.658	462.658	462.658	462.658	463.491
666.1	444.987			1052.5	1436.76		296.1	216.019	205.548	203.345	203.345	205.548	203.345	203.345	203.345		296.06	470.963	463.267	462.408	462.408	462.408	462.408	463.267
666.08	444.469			1052	1545.54		296.08	200.119	205.502	203.291	203.291	205.502	203.291	203.291	203.291		296.04	472.8	463.04	462.156	462.156	462.156	462.156	463.04
666.06	528.225			1051.5	1444.81		296.06	206.175	205.461	203.242	203.242	205.461	203.242	203.242	203.242		296.02	495.431	462.814	461.903	461.903	461.903	461.903	462.814
666.04	603.888			1051	1545.15		296.04	169.787	205.418	203.191	203.191	205.418	203.191	203.191	203.191		296	413.881	462.583	461.645	461.645	461.645	461.645	462.583
666.02	579.05			1050.5	1410.1		296.02	207.063	205.387	203.153	203.153	205.387	203.153	203.153	203.153		295.98	402.981	462.372	461.407	461.407	461.407	461.407	462.372
666	473.762			1050	1248.12		296	195.113	205.344	203.101	203.101	205.344	203.101	203.101	203.101		295.96	492.063	462.165	461.171	461.171	461.171	461.171	462.165
665.98	507.969			1049.5	1363.29		295.98	208.487	205.305	203.054	203.054	205.305	203.054	203.054	203.054		295.94	536.756	461.937	460.914	460.914	460.914	460.914	461.937
665.96	462.031			1049	1310.06		295.96	234.65	205.261	203.002	203.002	205.261	203.002	203.002	203.002		295.92	460.025	461.698	460.645	460.645	460.645	460.645	461.698
665.94	520.794			1048.5	1234.94		295.94	265.069	205.208	202.941	202.941	205.208	202.941	202.941	202.941		295.9	431.694	461.479	460.395	460.395	460.395	460.395	461.479
665.92	521.544			1048	1294		295.92	233.95	205.144	202.869	202.869	205.144	202.869	202.869	202.869		295.88	439.156	461.268	460.152	460.152	460.152	460.152	461.268
665.9	548.219			1047.5	1455.11		295.9	217.931	205.091	202.808	202.808	205.091	202.808	202.808	202.808		295.86	439.325	461.056	459.907	459.907	459.907	459.907	461.056
665.88	506.475			1047	1532.07		295.88	211.169	205.044	202.753	202.753	205.044	202.753	202.753	202.753		295.84	484.606	460.844	459.662	459.662	459.662	459.662	460.844
665.86	521.531			1046.5	1508.18		295.86	234.813	205	202.7	202.7	205	202.7	202.7	202.7		295.82	512.344	460.623	459.406	459.406	459.406	459.406	460.623
665.84	474.113			1046	1628.53		295.84	277.287	204.947	202.639	202.639	204.947	202.639	202.639	202.639		295.8	423.956	460.395	459.143	459.143	459.143	459.143	460.395
665.82	562.85			1045.5	1595		295.82	184.031	204.879	202.562	202.562	204.879	202.562	202.562	202.562		295.78	349.287	460.19	458.902	458.902	458.902	458.902	460.19
665.8	482.512			1045	1595.27		295.8	215.075	204.844	202.519	202.519	204.844	202.519	202.519	202.519		295.76	373.831	460.004	458.679	458.679	458.679	458.679	460.004
665.78	430.05			1044.5	1394.56		295.78	238.081	204.798	202.464	202.464	204.798	202.464	202.464	202.464		295.74	417.081	459.813	458.45	458.45	458.45	458.45	459.813
665.76	417.275			1044	1447.7		295.76	204.962	204.744	202.402	202.402	204.744	202.402	202.402	202.402		295.72	497.869	459.612	458.21	458.21	458.21	458.21	459.612
665.74	502.738			1043.5	1281.99		295.74	181.125	204.701	202.351	202.351	204.701	202.351	202.351	202.351		295.7	548.012	459.392	457.95	457.95	457.95	457.95	459.392
665.72	537.05			1043	1219.58		295.72	238.519	204.668	202.308	202.308	204.668	202.308	202.308	202.308		295.68	529.525	459.161	457.678	457.678	457.678	457.678	459.161
665.7	528.688			1042.5	1405.8		295.7	248.269	204.613	202.246	202.246	204.613	202.246	202.246	202.246		295.66	495.294	458.935	457.41	457.41	457.41	457.41	458.935
665.68	473.55			1042	1486.59		295.68	274.837	204.556	202.179	202.179	204.556	202.179	202.179	202.179		295.64	442.687	458.719	457.151	457.151	457.151	457.151	458.719
665.66	574.881			1041.5	1326.5		295.66	280.494	204.489	202.104	202.104	204.489	202.104	202.104	202.104		295.62	464.625	458.517	456.905	456.905	456.905	456.905	458.517
665.64	565.087			1041	1386.03		295.64	210.05	204.42	202.026	202.026	204.42	202.026	202.026	202.026		295.6	475.356	458.311	456.653	456.653	456.653	456.653	458.311
665.62	503.612			1040.5	1392.02		295.62	196.869	204.376	201.973	201.973	204.376	201.973	201.973	201.973		295.58	457.362	458.103	456.398	456.398	456.398	456.398	458.103
665.6	505.356			1040	1369.56		295.6	196.513	204.337	201.925	201.925	204.337	201.925	201.925	201.925		295.56	349.012	457.9	456.148	456.148	456.148	456.148	457.9
665.58	489.925			1039.5	1465.57		295.58	217.563	204.298	201.877	201.877	204.298	201.877	201.877	201.877		295.54	316.35	457.726	455.924	455.924	455.924	455.924	457.726
665.56	527.138			1039	1493.96		295.56	200.806	204.251	201.821	201.821	204.251	201.821	201.821	201.821		295.52	393.038	457.561	455.709	455.709	455.709	455.709	457.561
665.54	564.381			1038.5	1534.87		295.54	158.462	204.211	201.772	201.772	204.211	201.772	201.772	201.772		295.5	509.575	457.377	455.474	455.474	455.474	455.474	457.377
665.52	494.975			1038	1374.44		295.52	182.175	204.185	201.737	201.737	204.185	201.737	201.737	201.737		295.48	482.994	457.167	455.211	455.211	455.211	455.211	457.167
665.5	486.912			1037.5	1440.72		295.5	215.275	204.151	201.694	201.694	204.151	201.694	201.694	201.694		295.46	548.456	456.964	454.954	454.954	454.954	454.954	456.964
665.48	485.563			1037	1407.44		295.48	257.869	204.106	201.639	201.639	204.106	201.639	201.639	201.639		295.44	458.662	456.746	454.681	454.681	454.681	454.681	456.746
665.46	533.863			1036.5	1326.21		295.46	189.112	204.045	201.569	201.569	204.045	201.569	201.569	201.569		295.42	421.687	456.552	454.43	454.43	454.43	454.43	456.552
665.44	580.169			1036	1460.89		295.44	190.631	204.009	201.524	201.524	204.009	201.524	201.524	201.524		295.4	394.169	456.368	454.188	454.188	454.188	454.188	456.368
665.42	569.575			1035.5	1355.64		295.42	221.062	203.972	201.477	201.477	203.972	201.477	201.477	201.477		295.38	404.344	456.193	453.953	453.953	453.953	453.953	456.193
665.4	556.744			1035	1494.12		295.4	211.75	203.924	201.421	201.421	203.924	201.421	201.421	201.421		295.36	406.1	456.016	453.715	453.715	453.715	453.715	456.016
665.38	555.238			1034.5	1675.71		295.38	187.163	203.88	201.367	201.367	203.88	201.367	201.367	201.367		295.34	448.688	455.84	453.477	453.477	453.477	453.477	455.84
665.36	589.831			1034	1488.49		295.36	198.137	203.845	201.322	201.322	203.845	201.322	201.322	201.322		295.32	480.581	455.656	453.228	453.228	453.228	453.228	455.656
665.34	615.556			1033.5	1363.58		295.34	243.8	203.806	201.273	201.273	203.806	201.273	201.273	201.273		295.3	583.481	455.464	452.971	452.971	452.971	452.971	455.464
665.32	598.137			1033	1500.84		295.32	228.831	203.75	201.208	201.208	203.75	201.208	201.208	201.208		295.28	539.769	455.249	452.689	452.689	452.689	452.689	455.249
665.3	538.612			1032.5	1535.46		295.3	182.113	203.7	201.148	201.148	203.7	201.148	201.148	201.148		295.26	496.587	455.046	452.418	452.418	452.418	452.418	455.046
665.28	497.9			1032	1368.13		295.28	168.581	203.667	201.105	201.105	203.667	201.105	201.105	201.105		295.24	507.019	454.856	452.157	452.157	452.157	452.157	454.856
665.26	477.544			1031.5	1427.03		295.26	195.35	203.638	201.066	201.066	203.638	201.066	201.066	201.066		295.22	442.65	454.664	451.893	451.893	451.893	451.893	454.664
665.24	519.6			1031	1505.81		295.24	216.525	203.6	201.018	201.018	203.6	201.018	201.018	201.018		295.2	466.594	454.49	451.645	451.645	451.645	451.645	454.49
665.22	477.219			1030.5	1518.23		295.22	220.2	203.554	200.963	200.963	203.554	200.963	200.963	200.963		295.18	506.8	454.312	451.392	451.392	451.392	451.392	454.312
665.2	405.856			1030	1712.08		295.2	216.706	203.507	200.906	200.906	203.507	200.906	200.906	200.906		295.16	480.875	454.125	451.128	451.128	451.128	451.128	454.125
665.18	461.8			1029.5	1490.15		295.18	208.219	203.462	200.851	200.851	203.462	200.851	200.851	200.851		295.14	475.794	453.947	450.871	450.871	450.871	450.871	453.947
665.16	456.012			1029	1334.52		295.16	188.3	203.419	200.798	200.798	203.419	200.798	200.798	200.798		295.12	378.719	453.772	450.614	450.614	450.614	450.614	453.772
665.14	504.75			1028.5	1428.8		295.14	171.781	203.384	200.752	200.752	203.384	200.752	200.752	200.752		295.1	355.9	453.623	450.382	450.382	450.382	450.382	453.623
665.12	525.131			1028	1485.57		295.12	224.331	203.355	200.713	200.713	203.355	200.713	200.713	200.713		295.08	421.662	453.481	450.156	450.156	450.156	450.156	453.481
665.1	442.488			1027.5	1476.89		295.1	204.619	203.306	200.654	200.654	203.306	200.654	200.654	200.654		295.06	425.087	453.325	449.913	449.913	449.913	449.913	453.325
665.08	424.112			1027	1403.54		295.08	252.275	203.265	200.603	200.603	203.265	200.603	200.603	200.603		295.04	358.725	453.169	449.669	449.669	449.669	449.669	453.169
665.06	452.919			1026.5	1378.13		295.06	222.519	203.208	200.535	200.535	203.208	200.535	200.535	200.535		295.02	433.237	453.033	449.441	449.441	449.441	449.441	453.033
665.04	536.956			1026	1435.77		295.04	164.2	203.16	200.477	200.477	203.16	200.477	200.477	200.477		295	421.488	452.879	449.195	449.195	449.195	449.195	452.879
665.02	470.112			1025.5	1478.85		295.02	183.819	203.134	200.44	200.44	203.134	200.44	200.44	200.44		294.98	492.131	452.731	448.952	448.952	448.952	448.952	452.731
665	536.838			1025	1496.95		295	165.2	203.1	200.396	200.396	203.1	200.396	200.396	200.396		294.96	426.456	452.567	448.692	448.692	448.692	448.692	452.567
664.98	515.069			1024.5	1546.64		294.98	216.85	203.073	200.358	200.358	203.073	200.358	200.358	200.358		294.94	385.319	452.422	448.447	448.447	448.447	448.447	452.422
664.96	533.006			1024	1535.38		294.96	226.181	203.028	200.302	200.302	203.028	200.302	200.302	200.302		294.92	393.787	452.289	448.213	448.213	448.213	448.213	452.289
664.94	490.819			1023.5	1296.39		294.94	226.088	202.98	200.243	200.243	202.98	200.243	200.243	200.243		294.9	403.844	452.157	447.976	447.976	447.976	447.976	452.157
664.92	509.969			1023	1496.86		294.92	236.625	202.931	200.184	200.184	202.931	200.184	200.184	200.184		294.88	470.631	452.024	447.737	447.737	447.737	447.737	452.024
664.9	513.1			1022.5	1510.32		294.9	218.338	202.879	200.121	200.121	202.879	200.121	200.121	200.121		294.86	422.737	451.876	447.481	447.481	447.481	447.481	451.876
664.88	479.837			1022	1528.29		294.88	192.294	202.834	200.065	200.065	202.834	200.065	200.065	200.065		294.84	391.506	451.743	447.238	447.238	447.238	447.238	451.743
664.86	436.456			1021.5	1488.17		294.86	190.869	202.798	200.017	200.017	202.798	200.017	200.017	200.017		294.82	505.119	451.62	447.001	447.001	447.001	447.001	451.62
664.84	532.419			1021	1359.61		294.84	171.35	202.762	199.971	199.971	202.762	199.971	199.971	199.971		294.8	485.25	451.472	446.737	446.737	446.737	446.737	451.472
664.82	590.956			1020.5	1610.87		294.82	154.662	202.733	199.931	199.931	202.733	199.931	199.931	199.931		294.78	372.787	451.33	446.477	446.477	446.477	446.477	451.33
664.8	596.619			1020	1331.69		294.8	197.625	202.711	199.897	199.897	202.711	199.897	199.897	199.897		294.76	394.144	451.219	446.246	446.246	446.246	446.246	451.219
664.78	595.588			1019.5	1533.37		294.78	302.269	202.673	199.847	199.847	202.673	199.847	199.847	199.847		294.74	368.35	451.106	446.009	446.009	446.009	446.009	451.106
664.76	538.712			1019	1622.07		294.76	301.519	202.598	199.761	199.761	202.598	199.761	199.761	199.761		294.72	444.65	451.001	445.778	445.778	445.778	445.778	451.001
664.74	583.706			1018.5	1577.99		294.74	180.712	202.523	199.675	199.675	202.523	199.675	199.675	199.675		294.7	491.681	450.88	445.528	445.528	445.528	445.528	450.88
664.72	522.037			1018	1539.88		294.72	129.163	202.492	199.632	199.632	202.492	199.632	199.632	199.632		294.68	480.206	450.75	445.267	445.267	445.267	445.267	450.75
664.7	432.15			1017.5	1349.4		294.7	155.662	202.478	199.607	199.607	202.478	199.607	199.607	199.607		294.66	437.713	450.626	445.008	445.008	445.008	445.008	450.626
664.68	421.55			1017	1488.94		294.68	165.869	202.455	199.572	199.572	202.455	199.572	199.572	199.572		294.64	400.325	450.515	444.76	444.76	444.76	444.76	450.515
664.66	511.631			1016.5	1654.98		294.66	192.144	202.429	199.534	199.534	202.429	199.534	199.534	199.534		294.62	419.806	450.416	444.521	444.521	444.521	444.521	450.416
664.64	524.506			1016	1597.34		294.64	206.55	202.393	199.487	199.487	202.393	199.487	199.487	199.487		294.6	437.388	450.316	444.277	444.277	444.277	444.277	450.316
664.62	476.606			1015.5	1423.37		294.62	188.881	202.353	199.435	199.435	202.353	199.435	199.435	199.435		294.58	461.287	450.214	444.029	444.029	444.029	444.029	450.214
664.6	485.038			1015	1519.07		294.6	177.037	202.318	199.388	199.388	202.318	199.388	199.388	199.388		294.56	466.15	450.108	443.774	443.774	443.774	443.774	450.108
664.58	499.794			1014.5	1428.93		294.58	193.556	202.288	199.346	199.346	202.288	199.346	199.346	199.346		294.54	489.331	450.005	443.519	443.519	443.519	443.519	450.005
664.56	433.275			1014	1677.72		294.56	227.25	202.252	199.298	199.298	202.252	199.298	199.298	199.298		294.52	463.769	449.899	443.257	443.257	443.257	443.257	449.899
664.54	438.531			1013.5	1507		294.54	257.169	202.205	199.238	199.238	202.204	199.238	199.238	199.238		294.5	449.088	449.803	443.002	443.002	443.002	443.002	449.803
664.52	495.681			1013	1526.62		294.52	202.712	202.146	199.168	199.168	202.146	199.168	199.168	199.168		294.48	455.25	449.713	442.751	442.751	442.751	442.751	449.713
664.5	573.844			1012.5	1469.81		294.5	157.819	202.107	199.117	199.117	202.107	199.117	199.117	199.117		294.46	477.35	449.625	442.498	442.498	442.498	442.498	449.625
664.48	514.706			1012	1647.1		294.48	191.25	202.084	199.081	199.081	202.084	199.081	199.081	199.081		294.44	469.356	449.535	442.239	442.239	442.239	442.239	449.535
664.46	493.537			1011.5	1637.85		294.46	200.706	202.05	199.034	199.034	202.05	199.034	199.034	199.034		294.42	443.556	449.45	441.982	441.982	441.982	441.982	449.45
664.44	468.394			1011	1590		294.44	186.375	202.012	198.983	198.983	202.012	198.983	198.983	198.983		294.4	447.531	449.376	441.732	441.732	441.732	441.732	449.376
664.42	487.613			1010.5	1630.68		294.42	246.856	201.979	198.938	198.938	201.979	198.938	198.938	198.938		294.38	462.144	449.303	441.481	441.481	441.481	441.481	449.303
664.4	395.319			1010	1580.62		294.4	184.144	201.924	198.871	198.871	201.924	198.871	198.871	198.871		294.36	406.637	449.231	441.225	441.225	441.225	441.225	449.231
664.38	480.831			1009.5	1497.72		294.38	183.019	201.892	198.826	198.826	201.892	198.826	198.826	198.826		294.34	448.656	449.176	440.984	440.984	440.984	440.984	449.176
664.36	582.794			1009	1666.5		294.36	174.237	201.861	198.782	198.782	201.861	198.782	198.782	198.782		294.32	509.95	449.114	440.732	440.732	440.732	440.732	449.114
664.34	500.544			1008.5	1503.59		294.34	238.331	201.833	198.74	198.74	201.832	198.74	198.74	198.74		294.3	437.519	449.04	440.465	440.465	440.465	440.465	449.04
664.32	516.162			1008	1447.04		294.32	224.762	201.781	198.676	198.676	201.781	198.676	198.677	198.676		294.28	404.594	448.988	440.216	440.216	440.216	440.216	448.988
664.3	495.044			1007.5	1647.76		294.3	204.063	201.735	198.617	198.617	201.735	198.617	198.617	198.617		294.26	447.069	448.949	439.974	439.974	439.974	439.974	448.949
664.28	464.369			1007	1730.68		294.28	207.519	201.697	198.565	198.565	201.696	198.565	198.565	198.565		294.24	443.45	448.902	439.723	439.723	439.723	439.723	448.902
664.26	452.394			1006.5	1650.37		294.26	211.763	201.657	198.512	198.512	201.657	198.512	198.512	198.512		294.22	378.356	448.861	439.472	439.472	439.472	439.472	448.861
664.24	452.044			1006	1457.24		294.24	216.831	201.615	198.457	198.457	201.615	198.457	198.458	198.457		294.2	342.506	448.839	439.237	439.237	439.237	439.237	448.839
664.22	500.469			1005.5	1584.58		294.22	224.856	201.572	198.401	198.401	201.572	198.401	198.401	198.401		294.18	324.756	448.83	439.011	439.011	439.011	439.011	448.83
664.2	480.506			1005	1651.85		294.2	212.35	201.527	198.341	198.341	201.526	198.341	198.342	198.341		294.16	424.781	448.83	438.789	438.789	438.789	438.789	448.83
664.18	504.262			1004.5	1785.92		294.18	163.625	201.485	198.286	198.286	201.485	198.286	198.287	198.286		294.14	531.025	448.809	438.543	438.543	438.543	438.543	448.809
664.16	483.913			1004	1491.86		294.16	192.612	201.461	198.249	198.249	201.461	198.249	198.249	198.249		294.12	487.05	448.767	438.27	438.27	438.27	438.27	448.767
664.14	504.675			1003.5	1643.8		294.14	261.188	201.427	198.201	198.201	201.427	198.201	198.201	198.201		294.1	502.513	448.739	438.008	438.008	438.008	438.008	448.739
664.12	515.231			1003	1463.78		294.12	261.019	201.369	198.129	198.129	201.368	198.129	198.129	198.129		294.08	388.888	448.712	437.742	437.742	437.742	437.742	448.712
664.1	535.612			1002.5	1634.83		294.1	211.731	201.31	198.056	198.056	201.31	198.056	198.057	198.056		294.06	408.237	448.717	437.504	437.504	437.504	437.504	448.717
664.08	467.613			1002	1658.72		294.08	177.287	201.27	198.001	198.001	201.269	198.001	198.002	198.001		294.04	425.144	448.722	437.261	437.261	437.261	437.261	448.722
664.06	525.231			1001.5	1642.65		294.06	219.55	201.241	197.959	197.959	201.241	197.959	197.959	197.959		294.02	463	448.728	437.014	437.014	437.014	437.014	448.728
664.04	502.356			1001	1638.89		294.04	238.3	201.198	197.901	197.901	201.197	197.901	197.902	197.901		294	432.569	448.728	436.758	436.758	436.758	436.758	448.728
664.02	540.587			1000.5	1854.96		294.02	209.294	201.148	197.837	197.837	201.147	197.837	197.837	197.837		293.98	448.85	448.741	436.509	436.509	436.509	436.509	448.741
664	463.094			1000	1842.52		294	169.137	201.108	197.783	197.783	201.108	197.783	197.783	197.783		293.96	505.031	448.755	436.256	436.256	436.256	436.256	448.755
663.98	495.394			999.5	1686.09		293.98	218.781	201.083	197.743	197.743	201.082	197.743	197.744	197.743		293.94	520.631	448.759	435.989	435.989	435.989	435.989	448.759
663.96	447.694			999	1751.67		293.96	260.331	201.04	197.685	197.685	201.04	197.685	197.686	197.685		293.92	430.775	448.764	435.718	435.718	435.718	435.718	448.764
663.94	508.288			998.5	1935.57		293.94	304.45	200.983	197.613	197.613	200.982	197.613	197.614	197.613		293.9	472.919	448.797	435.469	435.469	435.469	435.469	448.797
663.92	496.775			998	1641.01		293.92	273.881	200.91	197.526	197.526	200.909	197.526	197.526	197.526		293.88	452.469	448.824	435.21	435.21	435.21	435.21	448.824
663.9	543.25			997.5	1688.61		293.9	276.269	200.848	197.449	197.449	200.847	197.449	197.45	197.449		293.86	493.294	448.861	434.955	434.955	434.955	434.955	448.861
663.88	541.906			997	1557.55		293.88	203.331	200.785	197.371	197.371	200.784	197.371	197.372	197.371		293.84	504.406	448.893	434.691	434.691	434.691	434.691	448.893
663.86	448.506			996.5	1820.33		293.86	258.5	200.748	197.319	197.319	200.747	197.319	197.32	197.319		293.82	410.056	448.927	434.424	434.424	434.424	434.424	448.927
663.84	510.219			996	1594.24		293.84	197.544	200.692	197.247	197.247	200.691	197.247	197.248	197.247		293.8	385.606	448.99	434.18	434.18	434.18	434.18	448.99
663.82	570.931			995.5	1583.4		293.82	239.8	200.657	197.197	197.197	200.656	197.197	197.198	197.197		293.78	455.206	449.065	433.942	433.942	433.942	433.942	449.065
663.8	494.431			995	1245.65		293.8	186.025	200.608	197.132	197.132	200.606	197.132	197.133	197.132		293.76	462.262	449.127	433.686	433.686	433.686	433.686	449.127
663.78	430.362			994.5	1461.55		293.78	161.975	200.577	197.086	197.086	200.576	197.086	197.087	197.086		293.74	490.925	449.193	433.429	433.429	433.429	433.429	449.193
663.76	449.413			994	1597.19		293.76	169.275	200.555	197.048	197.048	200.554	197.048	197.05	197.048		293.72	429.4	449.258	433.165	433.165	433.165	433.165	449.258
663.74	461.231			993.5	1612.5		293.74	205.963	200.531	197.008	197.008	200.529	197.008	197.01	197.008		293.7	393.788	449.343	432.916	432.916	432.916	432.916	449.343
663.72	486.912			993	1544.2		293.72	257.319	200.494	196.955	196.955	200.492	196.955	196.957	196.955		293.68	404.15	449.443	432.676	432.676	432.676	432.676	449.443
663.7	476.65			992.5	1446.2		293.7	223.175	200.439	196.884	196.884	200.436	196.884	196.886	196.884		293.66	447.331	449.546	432.433	432.433	432.433	432.433	449.546
663.68	603.188			992	1385.98		293.68	181.237	200.395	196.824	196.824	200.393	196.824	196.827	196.824		293.64	469.794	449.643	432.179	432.179	432.179	432.179	449.643
663.66	578.781			991.5	1579.46		293.66	151.188	200.367	196.78	196.78	200.365	196.78	196.782	196.78		293.62	464.3	449.742	431.92	431.92	431.92	431.92	449.742
663.64	537.275			991	1606.75		293.64	192.775	200.35	196.746	196.746	200.347	196.746	196.749	196.746		293.6	418.05	449.847	431.662	431.662	431.662	431.662	449.847
663.62	481.088			990.5	1546.67		293.62	179.881	200.318	196.697	196.697	200.315	196.697	196.7	196.697		293.58	470.056	449.97	431.415	431.415	431.415	431.415	449.97
663.6	545.069			990	1602.66		293.6	193.613	200.291	196.653	196.653	200.287	196.653	196.657	196.653		293.56	443.575	450.086	431.156	431.156	431.156	431.156	450.086
663.58	601.012			989.5	1455.64		293.58	222.694	200.259	196.604	196.604	200.255	196.604	196.608	196.604		293.54	439.188	450.214	430.902	430.902	430.902	430.902	450.214
663.56	560.681			989	1705.59		293.56	235.587	200.216	196.545	196.545	200.212	196.545	196.549	196.545		293.52	453.306	450.35	430.65	430.65	430.65	430.65	450.35
663.54	615.137			988.5	1478.43		293.54	214.45	200.17	196.481	196.481	200.165	196.481	196.486	196.481		293.5	501.225	450.488	430.395	430.395	430.395	430.395	450.488
663.52	567.206			988	1566.52		293.52	209.394	200.131	196.425	196.425	200.126	196.425	196.43	196.425		293.48	471.131	450.621	430.127	430.127	430.127	430.127	450.621
663.5	523.306			987.5	1451.24		293.5	211.294	200.094	196.37	196.37	200.088	196.37	196.376	196.37		293.46	447.569	450.768	429.867	429.867	429.867	429.867	450.768
663.48	504.994			987	1504.67		293.48	215.225	200.056	196.315	196.315	200.05	196.315	196.321	196.315		293.44	436.562	450.927	429.613	429.613	429.613	429.613	450.927
663.46	452.825			986.5	1350.33		293.46	211.319	200.017	196.258	196.258	200.011	196.258	196.264	196.258		293.42	420.125	451.094	429.361	429.361	429.361	429.361	451.094
663.44	472.619			986	1423.63		293.44	170.712	199.98	196.203	196.203	199.973	196.203	196.21	196.203		293.4	491.956	451.274	429.113	429.113	429.113	429.113	451.274
663.42	461.856			985.5	1365.03		293.42	199.688	199.957	196.162	196.162	199.949	196.162	196.169	196.162		293.38	458.6	451.441	428.848	428.848	428.848	428.848	451.441
663.4	475.7			985	1441.76		293.4	203.375	199.924	196.111	196.111	199.916	196.111	196.119	196.111		293.36	447.906	451.623	428.59	428.59	428.59	428.59	451.623
663.38	483.737			984.5	1384.94		293.38	160.031	199.889	196.058	196.058	199.881	196.058	196.067	196.058		293.34	484.669	451.815	428.336	428.336	428.336	428.336	451.815
663.36	511.338			984	1393.76		293.36	211.531	199.871	196.021	196.021	199.862	196.021	196.03	196.021		293.32	432.869	452.004	428.072	428.072	428.072	428.072	452.004
663.34	519.506			983.5	1558.39		293.34	220.225	199.834	195.965	195.965	199.824	195.965	195.976	195.965		293.3	448.113	452.213	427.82	427.82	427.82	427.82	452.213
663.32	593.681			983	1485.4		293.32	183.125	199.794	195.907	195.907	199.784	195.907	195.918	195.907		293.28	452.056	452.425	427.565	427.565	427.565	427.565	452.425
663.3	574.819			982.5	1410.88		293.3	176.869	199.768	195.862	195.862	199.756	195.862	195.873	195.862		293.26	483.444	452.643	427.309	427.309	427.309	427.309	452.643
663.28	531.15			982	1589.84		293.28	212.612	199.744	195.818	195.818	199.732	195.818	195.831	195.818		293.24	547.875	452.861	427.046	427.046	427.046	427.046	452.861
663.26	534			981.5	1637.44		293.26	184.669	199.708	195.762	195.762	199.694	195.762	195.776	195.762		293.22	534.944	453.069	426.766	426.766	426.766	426.766	453.069
663.24	553.762			981	1492.16		293.24	171.006	199.681	195.716	195.716	199.667	195.716	195.731	195.716		293.2	501.6	453.288	426.489	426.489	426.489	426.489	453.288
663.22	481.106			980.5	1653.31		293.22	196.75	199.66	195.675	195.675	199.644	195.675	195.691	195.675		293.18	507.769	453.522	426.22	426.22	426.22	426.22	453.522
663.2	488.45			980	1761.05		293.2	235.181	199.63	195.625	195.625	199.613	195.625	195.642	195.625		293.16	459.2	453.762	425.95	425.95	425.95	425.95	453.762
663.18	498.75			979.5	1761.9		293.18	275.006	199.587	195.56	195.56	199.568	195.56	195.579	195.56		293.14	427.769	454.021	425.692	425.692	425.692	425.692	454.021
663.16	493.556			979	1834.43		293.16	212.063	199.529	195.482	195.482	199.509	195.482	195.503	195.482		293.12	462.256	454.296	425.441	425.441	425.441	425.441	454.296
663.14	496.444			978.5	1766.19		293.14	177.725	199.494	195.427	195.427	199.472	195.427	195.449	195.427		293.1	484.169	454.569	425.182	425.182	425.182	425.182	454.569
663.12	485.212			978	1651.23		293.12	223.819	199.472	195.383	195.383	199.448	195.383	195.407	195.383		293.08	505.531	454.845	424.918	424.918	424.918	424.918	454.845
663.1	532.775			977.5	1991.68		293.1	182.381	199.433	195.323	195.323	199.407	195.323	195.348	195.323		293.06	512.206	455.122	424.648	424.648	424.648	424.648	455.122
663.08	563.806			977	1966.53		293.08	195.963	199.41	195.277	195.277	199.382	195.277	195.305	195.277		293.04	537.969	455.406	424.376	424.376	424.376	424.376	455.406
663.06	510.269			976.5	1862.86		293.06	226.194	199.381	195.227	195.227	199.351	195.227	195.257	195.227		293.02	502.569	455.691	424.098	424.098	424.098	424.098	455.691
663.04	488.887			976	1723.59		293.04	172.7	199.343	195.166	195.166	199.31	195.166	195.198	195.166		293	535.831	455.992	423.828	423.828	423.828	423.828	455.992
663.02	574.413			975.5	1630.15		293.02	207.337	199.323	195.124	195.124	199.289	195.124	195.159	195.124		292.98	492.581	456.293	423.551	423.551	423.551	423.551	456.293
663	557.5			975	1752.48		293	216.825	199.292	195.07	195.07	199.255	195.07	195.107	195.07		292.96	521.231	456.613	423.284	423.284	423.284	423.284	456.613
662.98	553.937			974.5	1672.28		292.98	229.506	199.258	195.012	195.012	199.217	195.012	195.052	195.012		292.94	540.431	456.932	423.009	423.009	423.009	423.009	456.932
662.96	474.75			974	1551.91		292.96	213.6	199.219	194.95	194.95	199.176	194.95	194.993	194.95		292.92	544.888	457.255	422.73	422.73	422.73	422.73	457.255
662.94	460.831			973.5	1714.47		292.94	192.831	199.187	194.893	194.893	199.14	194.893	194.94	194.893		292.9	580.481	457.586	422.45	422.45	422.45	422.45	457.586
662.92	469.85			973	1705.78		292.92	227.644	199.162	194.844	194.844	199.112	194.844	194.894	194.844		292.88	504.512	457.915	422.161	422.161	422.161	422.161	457.915
662.9	482.463			972.5	1455.18		292.9	245.631	199.125	194.782	194.782	199.071	194.782	194.837	194.782		292.86	478.244	458.272	421.89	421.89	421.89	421.89	458.272
662.88	563.225			972	1451.64		292.88	267.812	199.083	194.714	194.714	199.024	194.714	194.773	194.714		292.84	476.894	458.642	421.626	421.626	421.626	421.626	458.642
662.86	432.881			971.5	1361.63		292.86	199.344	199.032	194.639	194.639	198.97	194.639	194.701	194.639		292.82	531.381	459.021	421.363	421.363	421.363	421.363	459.021
662.84	533.113			971	1497.51		292.84	163.956	199.007	194.587	194.587	198.94	194.587	194.654	194.587		292.8	523.744	459.396	421.086	421.086	421.086	421.086	459.396
662.82	619.887			970.5	1516.43		292.82	171.019	198.995	194.548	194.548	198.922	194.548	194.62	194.548		292.78	557.581	459.779	420.81	420.81	420.81	420.81	459.779
662.8	559.262			970	1626.45		292.8	201.25	198.98	194.506	194.506	198.903	194.506	194.584	194.506		292.76	554.037	460.163	420.526	420.526	420.526	420.526	460.163
662.78	494.875			969.5	1551.53		292.78	161.794	198.956	194.454	194.454	198.872	194.454	194.537	194.454		292.74	508.138	460.557	420.243	420.243	420.243	420.243	460.557
662.76	532.812			969	1423.59		292.76	190.837	198.946	194.415	194.415	198.856	194.415	194.505	194.415		292.72	521.644	460.969	419.971	419.971	419.971	419.971	460.969
662.74	520.394			968.5	1233.92		292.74	195.706	198.926	194.367	194.367	198.829	194.367	194.463	194.367		292.7	474.956	461.387	419.696	419.696	419.696	419.696	461.387
662.72	546.619			968	1355.47		292.72	200.975	198.905	194.316	194.316	198.802	194.316	194.419	194.316		292.68	542.375	461.825	419.433	419.433	419.433	419.433	461.825
662.7	523.287			967.5	1266.78		292.7	196.987	198.883	194.264	194.264	198.772	194.264	194.374	194.264		292.66	455.712	462.255	419.152	419.152	419.152	419.152	462.255
662.68	514.406			967	1141.68		292.68	185.706	198.863	194.213	194.213	198.744	194.213	194.332	194.213		292.64	421.994	462.714	418.893	418.893	418.893	418.893	462.714
662.66	605.331			966.5	1286.52		292.66	162.525	198.847	194.166	194.166	198.72	194.166	194.293	194.166		292.62	500.525	463.191	418.642	418.642	418.642	418.642	463.191
662.64	501.731			966	1235.2		292.64	192.75	198.841	194.127	194.127	198.704	194.127	194.263	194.127		292.6	469.319	463.656	418.372	418.372	418.372	418.372	463.656
662.62	498.881			965.5	1176.98		292.62	153.519	198.824	194.077	194.077	198.678	194.077	194.224	194.077		292.58	406.225	464.139	418.109	418.109	418.109	418.109	464.139
662.6	500.975			965	960.776		292.6	244.725	198.822	194.042	194.042	198.666	194.042	194.198	194.042		292.56	371.675	464.645	417.862	417.862	417.862	417.862	464.645
662.58	459.225			964.5	1070.45		292.58	239.613	198.789	193.974	193.974	198.622	193.974	194.141	193.974		292.54	428.7	465.168	417.624	417.624	417.624	417.624	465.168
662.56	457.756			964	1117.74		292.56	200.156	198.759	193.908	193.908	198.58	193.908	194.087	193.908		292.52	476.081	465.687	417.371	417.371	417.371	417.371	465.687
662.54	470.644			963.5	1092.56		292.54	211.981	198.744	193.856	193.856	198.552	193.856	194.047	193.856		292.5	536.787	466.201	417.106	417.106	417.106	417.106	466.201
662.52	566.325			963	1138.04		292.52	184.606	198.725	193.799	193.799	198.52	193.799	194.004	193.799		292.48	465.35	466.709	416.827	416.827	416.827	416.827	466.709
662.5	625.406			962.5	1031.69		292.5	179.875	198.717	193.752	193.752	198.497	193.752	193.972	193.752		292.46	468.938	467.245	416.565	416.565	416.565	416.565	467.245
662.48	580.237			962	1115.78		292.48	190.869	198.711	193.707	193.707	198.477	193.707	193.942	193.707		292.44	479.162	467.788	416.302	416.302	416.302	416.302	467.788
662.46	540.288			961.5	1020.02		292.46	232.569	198.703	193.658	193.658	198.453	193.658	193.909	193.658		292.42	466.5	468.336	416.036	416.036	416.036	416.036	468.336
662.44	479.762			961	1157.22		292.44	222.838	198.682	193.595	193.595	198.414	193.595	193.862	193.595		292.4	407.481	468.898	415.774	415.774	415.774	415.774	468.898
662.42	472.413			960.5	1092.98		292.42	255.825	198.665	193.534	193.534	198.379	193.534	193.82	193.534		292.38	465.3	469.482	415.526	415.526	415.526	415.526	469.482
662.4	530.113			960	1162.41		292.4	232.031	198.638	193.462	193.462	198.333	193.462	193.767	193.462		292.36	508.606	470.062	415.264	415.264	415.264	415.264	470.062
662.38	594.487			959.5	1055.16		292.38	241.663	198.62	193.399	193.399	198.294	193.399	193.724	193.399		292.34	535.469	470.639	414.99	414.99	414.99	414.99	470.639
662.36	503.256			959	1048.96		292.36	256.525	198.601	193.332	193.332	198.253	193.332	193.679	193.332		292.32	540.856	471.217	414.711	414.711	414.711	414.711	471.217
662.34	502.225			958.5	1125.65		292.34	246.475	198.578	193.259	193.259	198.207	193.259	193.63	193.259		292.3	468.094	471.805	414.429	414.429	414.429	414.429	471.805
662.32	498.775			958	1086.91		292.32	228.431	198.56	193.19	193.19	198.165	193.19	193.586	193.19		292.28	535.113	472.418	414.166	414.166	414.166	414.166	472.418
662.3	477.1			957.5	985.193		292.3	191.988	198.55	193.128	193.128	198.129	193.128	193.549	193.128		292.26	597.712	473.023	413.886	413.886	413.886	413.886	473.023
662.28	454.388			957	968.639		292.28	222.369	198.555	193.078	193.078	198.106	193.078	193.527	193.078		292.24	595.487	473.623	413.591	413.591	413.591	413.591	473.623
662.26	483.106			956.5	986.026		292.26	236.487	198.55	193.018	193.018	198.072	193.018	193.496	193.018		292.22	492.75	474.231	413.296	413.296	413.296	413.296	474.231
662.24	571.994			956	1172.05		292.24	220.738	198.543	192.953	192.953	198.034	192.953	193.462	192.953		292.2	549.213	474.874	413.026	413.026	413.026	413.026	474.874
662.22	521.638			955.5	991.693		292.22	183.956	198.544	192.893	192.893	198.002	192.893	193.435	192.893		292.18	513.944	475.512	412.742	412.742	412.742	412.742	475.512
662.2	473.844			955	1016.7		292.2	146.05	198.559	192.846	192.846	197.982	192.846	193.423	192.846		292.16	467.394	476.167	412.467	412.467	412.467	412.467	476.167
662.18	480.65			954.5	888.553		292.18	182.444	198.59	192.812	192.812	197.977	192.812	193.426	192.812		292.14	455.119	476.842	412.204	412.204	412.204	412.204	476.842
662.16	580.244			954	1028.76		292.16	161.219	198.611	192.766	192.766	197.958	192.766	193.419	192.766		292.12	481.281	477.53	411.943	411.943	411.943	411.943	477.53
662.14	588.069			953.5	952.24		292.14	185.888	198.642	192.727	192.727	197.948	192.727	193.421	192.727		292.1	514.969	478.22	411.676	411.676	411.676	411.676	478.219
662.12	520.762			953	1036.95		292.12	193.737	198.666	192.68	192.68	197.929	192.68	193.417	192.68		292.08	554.519	478.911	411.4	411.4	411.4	411.4	478.911
662.1	514.781			952.5	971.828		292.1	143.494	198.69	192.629	192.629	197.907	192.629	193.413	192.629		292.06	555.75	479.599	411.115	411.115	411.115	411.115	479.599
662.08	479.737			952	1099.58		292.08	197.919	198.736	192.597	192.597	197.903	192.597	193.429	192.597		292.04	517.487	480.296	410.829	410.829	410.829	410.829	480.296
662.06	485.331			951.5	1193.52		292.06	224.406	198.764	192.545	192.545	197.881	192.545	193.429	192.545		292.02	514.863	481.013	410.553	410.553	410.553	410.553	481.013
662.04	579.863			951	1012.82		292.04	199.55	198.787	192.484	192.484	197.849	192.484	193.422	192.484		292	526.556	481.737	410.277	410.277	410.277	410.277	481.737
662.02	581.013			950.5	1052.58		292.02	208.469	198.821	192.431	192.431	197.826	192.431	193.427	192.431		291.98	485.5	482.467	409.998	409.998	409.998	409.998	482.467
662	598.7			950	1078.37		292	184.956	198.856	192.375	192.375	197.8	192.375	193.431	192.375		291.96	505.869	483.218	409.729	409.729	409.729	409.729	483.218
661.98	581.575			949.5	987.169		291.98	204.588	198.903	192.328	192.328	197.783	192.328	193.448	192.328		291.94	544.05	483.97	409.455	409.455	409.455	409.455	483.97
661.96	435.144			949	1024.14		291.96	202.481	198.946	192.274	192.274	197.759	192.274	193.461	192.274		291.92	526.887	484.721	409.172	409.172	409.172	409.172	484.721
661.94	465.15			948.5	1018.13		291.94	187.988	198.994	192.22	192.22	197.736	192.22	193.478	192.22		291.9	515.125	485.487	408.893	408.893	408.893	408.893	485.487
661.92	455.175			948	981.528		291.92	183.256	199.051	192.172	192.172	197.718	192.172	193.505	192.172		291.88	469.819	486.263	408.617	408.617	408.617	408.617	486.263
661.9	438.775			947.5	913.41		291.9	166.744	199.114	192.125	192.125	197.703	192.125	193.536	192.125		291.86	448.388	487.06	408.351	408.351	408.351	408.352	487.06
661.88	408.612			947	913.863		291.88	197.306	199.188	192.084	192.084	197.693	192.084	193.578	192.084		291.84	501.094	487.869	408.092	408.092	408.092	408.092	487.868
661.86	440.744			946.5	1126.69		291.86	227.919	199.255	192.032	192.032	197.673	192.032	193.614	192.032		291.82	585.644	488.673	407.818	407.818	407.818	407.819	488.673
661.84	525.131			946	1059.52		291.84	204.981	199.316	191.969	191.969	197.642	191.969	193.643	191.969		291.8	533.863	489.466	407.524	407.524	407.524	407.525	489.466
661.82	548.806			945.5	900.801		291.82	196.606	199.391	191.915	191.915	197.62	191.915	193.685	191.915		291.78	548.975	490.278	407.243	407.243	407.243	407.243	490.278
661.8	500.406			945	905.804		291.8	166.619	199.473	191.863	191.863	197.601	191.863	193.736	191.863		291.76	517.9	491.095	406.958	406.958	406.958	406.958	491.095
661.78	461.931			944.5	1020.39		291.78	217.4	199.572	191.822	191.822	197.593	191.822	193.801	191.822		291.74	455.381	491.93	406.681	406.681	406.681	406.681	491.93
661.76	512			944	960.589		291.76	236.556	199.658	191.763	191.763	197.566	191.763	193.855	191.763		291.72	376.675	492.786	406.418	406.418	406.418	406.419	492.786
661.74	537.275			943.5	1162.02		291.74	256.637	199.744	191.697	191.697	197.534	191.697	193.907	191.697		291.7	436.863	493.669	406.176	406.176	406.176	406.176	493.669
661.72	522.412			943	1085.01		291.72	312.487	199.829	191.624	191.624	197.495	191.624	193.958	191.624		291.68	454.762	494.548	405.918	405.918	405.918	405.919	494.548
661.7	471.6			942.5	1176.23		291.7	232.475	199.9	191.531	191.531	197.436	191.531	193.995	191.531		291.66	581.169	495.428	405.656	405.656	405.656	405.656	495.428
661.68	527.55			942	1273.54		291.68	164.006	200.006	191.467	191.467	197.406	191.467	194.067	191.467		291.64	538.531	496.284	405.363	405.363	405.363	405.363	496.284
661.66	523.3			941.5	1129.26		291.66	162.694	200.144	191.427	191.427	197.4	191.427	194.17	191.427		291.62	524.006	497.161	405.08	405.08	405.08	405.08	497.16
661.64	599.381			941	1011.19		291.64	169.937	200.289	191.387	191.387	197.395	191.387	194.281	191.387		291.6	522.194	498.047	404.8	404.8	404.8	404.801	498.046
661.62	579.681			940.5	1083.86		291.62	180.369	200.439	191.344	191.344	197.388	191.344	194.396	191.344		291.58	573.287	498.942	404.521	404.521	404.521	404.522	498.942
661.6	566.744			940	1071.78		291.6	185.606	200.593	191.298	191.298	197.377	191.298	194.515	191.298		291.56	486.281	499.831	404.229	404.229	404.229	404.23	499.83
661.58	473.944			939.5	1010.54		291.58	228.775	200.754	191.25	191.25	197.365	191.25	194.64	191.25		291.54	448.938	500.748	403.959	403.959	403.959	403.96	500.748
661.56	439.669			939	1229.8		291.56	273.481	200.908	191.187	191.187	197.337	191.187	194.757	191.187		291.52	555.85	501.684	403.698	403.698	403.698	403.699	501.684
661.54	516.2			938.5	1269.06		291.54	227.731	201.055	191.108	191.108	197.295	191.108	194.868	191.108		291.5	532.2	502.599	403.41	403.41	403.41	403.411	502.599
661.52	542.944			938	1074.13		291.52	231.462	201.227	191.045	191.045	197.268	191.045	195.003	191.045		291.48	433.694	503.527	403.128	403.128	403.128	403.129	503.526
661.5	505.975			937.5	1157.73		291.5	226.088	201.407	190.981	190.981	197.241	190.981	195.146	190.981		291.46	502.469	504.488	402.871	402.871	402.871	402.872	504.487
661.48	513.325			937	1106.44		291.48	298.331	201.599	190.918	190.918	197.216	190.918	195.301	190.918		291.44	438.6	505.437	402.596	402.596	402.596	402.597	505.436
661.46	480.538			936.5	997.804		291.46	243.694	201.775	190.83	190.83	197.166	190.83	195.44	190.83		291.42	434.806	506.408	402.337	402.337	402.337	402.338	506.407
661.44	507.319			936	941.184		291.44	257.95	201.982	190.762	190.762	197.135	190.762	195.608	190.762		291.4	465.844	507.389	402.079	402.079	402.079	402.08	507.388
661.42	516.956			935.5	981.393		291.42	232.4	202.194	190.688	190.688	197.1	190.688	195.782	190.688		291.38	588.694	508.367	401.813	401.813	401.813	401.815	508.366
661.4	473.456			935	1047.03		291.4	227.169	202.426	190.623	190.623	197.074	190.623	195.976	190.623		291.36	632.3	509.323	401.517	401.517	401.517	401.519	509.321
661.38	522.188			934.5	1045.53		291.38	157.981	202.672	190.56	190.56	197.05	190.56	196.182	190.56		291.34	542.1	510.272	401.21	401.21	401.21	401.212	510.271
661.36	526.344			934	953.082		291.36	195.769	202.955	190.522	190.522	197.051	190.522	196.425	190.522		291.32	536.275	511.25	400.925	400.925	400.925	400.927	511.249
661.34	458.931			933.5	1185.85		291.34	231.1	203.236	190.47	190.47	197.039	190.47	196.667	190.47		291.3	551.05	512.238	400.642	400.642	400.642	400.644	512.236
661.32	523.756			933	1106.79		291.32	260.4	203.518	190.405	190.405	197.014	190.405	196.909	190.405		291.28	586.175	513.226	400.354	400.354	400.354	400.356	513.224
661.3	568.65			932.5	1050.8		291.3	261.456	203.803	190.331	190.331	196.98	190.331	197.153	190.331		291.26	524.637	514.211	400.058	400.058	400.058	400.061	514.209
661.28	516.863			932	1136.45		291.28	213.913	204.101	190.256	190.256	196.946	190.256	197.41	190.256		291.24	518.175	515.219	399.778	399.778	399.778	399.78	515.216
661.26	538.65			931.5	1184.83		291.26	206.306	204.43	190.197	190.197	196.929	190.197	197.698	190.197		291.22	619.7	516.232	399.498	399.498	399.498	399.501	516.229
661.24	615.337			931	1128.39		291.24	185.694	204.776	190.142	190.142	196.915	190.142	198.003	190.142		291.2	576.569	517.226	399.194	399.194	399.194	399.197	517.222
661.22	488.369			930.5	1082.27		291.22	187.25	205.145	190.093	190.093	196.908	190.093	198.33	190.093		291.18	562.931	518.237	398.9	398.9	398.9	398.903	518.234
661.2	521.719			930	1114.04		291.2	201.606	205.529	190.044	190.044	196.902	190.044	198.671	190.044		291.16	512.187	519.255	398.609	398.609	398.609	398.613	519.251
661.18	558.219			929.5	1007.71		291.18	219.5	205.924	189.99	189.99	196.89	189.99	199.023	189.99		291.14	588.85	520.291	398.331	398.331	398.331	398.335	520.287
661.16	612.731			929	1085.1		291.16	197.887	206.328	189.93	189.93	196.873	189.93	199.385	189.93		291.12	509.55	521.314	398.034	398.034	398.034	398.038	521.31
661.14	522.631			928.5	1019.74		291.14	221.087	206.757	189.877	189.877	196.864	189.877	199.77	189.877		291.1	539.269	522.36	397.756	397.756	397.756	397.761	522.356
661.12	512.112			928	1204.44		291.12	251.475	207.197	189.816	189.816	196.847	189.816	200.166	189.816		291.08	563.844	523.406	397.471	397.471	397.471	397.477	523.4
661.1	501.138			927.5	1029.16		291.1	266.356	207.642	189.744	189.744	196.82	189.744	200.567	189.744		291.06	510.987	524.447	397.18	397.18	397.18	397.186	524.441
661.08	580.65			927	892.719		291.08	214.15	208.102	189.667	189.667	196.787	189.667	200.982	189.667		291.04	418.475	525.506	396.902	396.902	396.902	396.909	525.5
661.06	548.088			926.5	922.12		291.06	218.981	208.598	189.608	189.608	196.774	189.608	201.432	189.608		291.02	475.25	526.595	396.647	396.647	396.647	396.654	526.587
661.04	527.406			926	1096.02		291.04	284.919	209.112	189.548	189.548	196.759	189.548	201.901	189.548		291	576.375	527.671	396.377	396.377	396.377	396.385	527.663
661.02	421.281			925.5	1031.81		291.02	268.869	209.623	189.464	189.464	196.722	189.464	202.366	189.464		290.98	579.531	528.726	396.082	396.082	396.082	396.091	528.717
661	398.55			925	960.41		291	217.781	210.16	189.386	189.386	196.69	189.386	202.856	189.386		290.96	537.319	529.785	395.787	395.787	395.787	395.797	529.776
660.98	450.231			924.5	930.974		290.98	257.062	210.736	189.326	189.326	196.677	189.326	203.385	189.326		290.94	506.469	530.857	395.502	395.502	395.502	395.513	530.847
660.96	454.769			924	1012.1		290.96	246.575	211.32	189.252	189.252	196.65	189.252	203.922	189.252		290.92	468.656	531.94	395.224	395.224	395.224	395.236	531.928
660.94	491.675			923.5	1004.31		290.94	192.912	211.929	189.182	189.182	196.628	189.182	204.483	189.182		290.9	503.869	533.038	394.956	394.956	394.956	394.969	533.025
660.92	470.819			923	1150.09		290.92	171.462	212.58	189.131	189.131	196.625	189.131	205.085	189.131		290.88	542.2	534.127	394.679	394.679	394.679	394.694	534.113
660.9	528.4			922.5	1114.55		290.9	177.288	213.262	189.087	189.087	196.63	189.087	205.719	189.087		290.86	551.263	535.212	394.393	394.393	394.393	394.409	535.197
660.88	575.956			922	994.777		290.88	236.994	213.965	189.041	189.041	196.634	189.041	206.372	189.041		290.84	511.019	536.296	394.104	394.104	394.104	394.121	536.279
660.86	429.55			921.5	1139.6		290.86	238.5	214.672	188.974	188.974	196.617	188.974	207.029	188.974		290.82	507.325	537.392	393.825	393.825	393.825	393.844	537.373
660.84	448.419			921	945.511		290.84	287.913	215.402	188.906	188.906	196.599	188.907	207.709	188.906		290.8	447.013	538.493	393.547	393.547	393.547	393.568	538.472
660.82	546.894			920.5	957.007		290.82	250.981	216.14	188.821	188.821	196.565	188.822	208.396	188.821		290.78	542.012	539.61	393.284	393.284	393.284	393.307	539.587
660.8	450.025			920	1093.64		290.8	253.825	216.918	188.75	188.75	196.544	188.75	209.123	188.75		290.76	443.488	540.704	392.997	392.997	392.997	393.022	540.679
660.78	423.269			919.5	1121.71		290.78	211.744	217.719	188.677	188.677	196.523	188.677	209.873	188.677		290.74	489.594	541.827	392.734	392.734	392.734	392.762	541.8
660.76	487.913			919	1069.44		290.76	215.213	218.563	188.618	188.618	196.517	188.619	210.664	188.618		290.72	590.538	542.939	392.46	392.46	392.46	392.49	542.909
660.74	528.987			918.5	1055.42		290.74	261.287	219.434	188.559	188.559	196.511	188.559	211.482	188.559		290.7	557.631	544.027	392.161	392.161	392.161	392.194	543.994
660.72	552.488			918	1159.47		290.72	289.031	220.314	188.483	188.483	196.488	188.483	212.309	188.483		290.68	528.856	545.126	391.87	391.87	391.87	391.907	545.09
660.7	540.919			917.5	957.347		290.7	204.95	221.214	188.398	188.398	196.457	188.398	213.154	188.398		290.66	461.606	546.231	391.587	391.587	391.587	391.626	546.192
660.68	433.6			917	1140.61		290.68	204.344	222.173	188.342	188.342	196.455	188.342	214.059	188.342		290.64	517.825	547.354	391.319	391.319	391.319	391.362	547.311
660.66	471.731			916.5	1143.38		290.66	249.563	223.16	188.286	188.286	196.455	188.286	214.991	188.286		290.62	565.038	548.466	391.038	391.038	391.038	391.085	548.419
660.64	530.269			916	1112.19		290.64	246.981	224.161	188.215	188.215	196.439	188.215	215.937	188.215		290.6	546.831	549.565	390.745	390.745	390.745	390.796	549.513
660.62	535.281			915.5	1105.64		290.62	223.281	225.194	188.144	188.144	196.424	188.144	216.914	188.144		290.58	544.481	550.67	390.456	390.456	390.456	390.513	550.614
660.6	495.081			915	1006.86		290.6	237.194	226.265	188.082	188.082	196.418	188.082	217.928	188.082		290.56	518.325	551.775	390.168	390.168	390.168	390.23	551.713
660.58	494.663			914.5	1087.13		290.58	240.262	227.364	188.014	188.014	196.408	188.014	218.97	188.014		290.54	498.681	552.886	389.886	389.886	389.886	389.954	552.818
660.56	476.269			914	1134.53		290.56	252.3	228.491	187.946	187.946	196.397	187.946	220.039	187.946		290.52	527.8	554.003	389.609	389.609	389.609	389.683	553.93
660.54	481.825			913.5	1188.26		290.54	280.125	229.646	187.873	187.873	196.383	187.873	221.136	187.873		290.5	567.975	555.111	389.325	389.325	389.325	389.405	555.031
660.52	565.175			913	1190.19		290.52	249.05	230.825	187.79	187.79	196.359	187.791	222.256	187.79		290.48	569.594	556.209	389.031	389.031	389.031	389.118	556.121
660.5	527.756			912.5	1219.9		290.5	288.7	232.046	187.719	187.719	196.347	187.719	223.417	187.719		290.46	588.225	557.308	388.736	388.736	388.736	388.832	557.212
660.48	522.994			912	1121.85		290.48	288.369	233.286	187.633	187.633	196.322	187.634	224.597	187.633		290.44	563.925	558.399	388.437	388.437	388.437	388.541	558.294
660.46	509.6			911.5	1187.06		290.46	314.819	234.561	187.547	187.547	196.297	187.548	225.811	187.547		290.42	529.169	559.495	388.143	388.143	388.143	388.257	559.381
660.44	460.819			911	1252.77		290.44	310.556	235.859	187.452	187.452	196.264	187.453	227.047	187.452		290.4	503.844	560.6	387.858	387.858	387.858	387.982	560.477
660.42	529.863			910.5	1168.56		290.42	228.519	237.192	187.359	187.359	196.232	187.36	228.318	187.359		290.38	583.275	561.708	387.58	387.58	387.58	387.714	561.574
660.4	540.063			910	1242.11		290.4	205.031	238.59	187.294	187.294	196.231	187.295	229.653	187.294		290.36	568.506	562.798	387.281	387.281	387.281	387.427	562.652
660.38	570.281			909.5	1048.9		290.38	289.75	240.029	187.238	187.238	196.238	187.239	231.029	187.238		290.34	579.406	563.887	386.986	386.986	386.986	387.145	563.728
660.36	539.894			909	1101.04		290.36	274.181	241.475	187.152	187.152	196.216	187.153	232.41	187.152		290.32	579.519	564.971	386.689	386.689	386.689	386.861	564.799
660.34	489.469			908.5	1131.45		290.34	266.688	242.959	187.071	187.071	196.2	187.073	233.829	187.071		290.3	629.106	566.056	386.391	386.391	386.391	386.578	565.869
660.32	518.544			908	978.615		290.32	249.312	244.481	186.993	186.993	196.187	186.995	235.285	186.993		290.28	574.244	567.124	386.081	386.081	386.081	386.284	566.92
660.3	588.137			907.5	1011.21		290.3	281.288	246.047	186.921	186.921	196.181	186.923	236.784	186.921		290.26	514.775	568.203	385.784	385.784	385.784	386.005	567.982
660.28	534.619			907	1196.98		290.28	300.906	247.634	186.838	186.838	196.165	186.84	238.304	186.838		290.24	471.112	569.297	385.502	385.502	385.502	385.742	569.058
660.26	489.887			906.5	1278.46		290.26	235.206	249.25	186.747	186.747	196.142	186.75	239.852	186.747		290.22	411.744	570.397	385.231	385.231	385.231	385.491	570.137
660.24	525.888			906	1187.16		290.24	202.838	250.926	186.68	186.68	196.143	186.683	241.46	186.68		290.2	522.681	571.509	384.974	384.974	384.974	385.256	571.227
660.22	558.988			905.5	1085.36		290.22	210.138	252.648	186.624	186.624	196.157	186.628	243.112	186.624		290.18	529.681	572.593	384.69	384.69	384.69	384.996	572.288
660.2	551.675			905	989.957		290.2	244.669	254.402	186.566	186.566	196.168	186.57	244.796	186.566		290.16	592.656	573.67	384.404	384.404	384.404	384.736	573.339
660.18	476.337			904.5	981.662		290.18	310.156	256.182	186.496	186.496	196.168	186.5	246.505	186.496		290.14	520.181	574.729	384.103	384.103	384.103	384.461	574.37
660.16	478.856			904	1061.77		290.16	281.681	257.972	186.402	186.402	196.146	186.406	248.223	186.402		290.12	538.025	575.804	383.819	383.819	383.819	384.207	575.416
660.14	479.662			903.5	1260.99		290.14	259.269	259.807	186.318	186.318	196.135	186.323	249.985	186.318		290.1	631.937	576.87	383.531	383.531	383.531	383.951	576.45
660.12	459.825			903	1084.09		290.12	253.488	261.688	186.243	186.243	196.132	186.248	251.792	186.243		290.08	571.113	577.911	383.219	383.219	383.219	383.674	577.457
660.1	530.963			902.5	1252.48		290.1	299.806	263.603	186.169	186.169	196.132	186.175	253.633	186.169		290.06	593.356	578.962	382.923	382.923	382.923	383.414	578.471
660.08	496.906			902	1067.65		290.08	302.319	265.539	186.078	186.078	196.116	186.086	255.494	186.078		290.04	621.581	580.004	382.621	382.621	382.621	383.151	579.474
660.06	528.988			901.5	1259.51		290.06	288.456	267.506	185.988	185.988	196.101	185.996	257.385	185.988		290.02	623.525	581.038	382.312	382.312	382.312	382.885	580.465
660.04	547.587			901	1070.44		290.04	259.019	269.512	185.901	185.901	196.091	185.911	259.314	185.901		290	581.356	582.065	382.002	382.002	382.002	382.621	581.447
660.02	538.938			900.5	1099.82		290.02	242.781	271.566	185.825	185.825	196.092	185.836	261.289	185.825		289.98	622.437	583.1	381.703	381.703	381.703	382.37	582.432
660	488.669			900	1067.25		290	194.725	273.656	185.755	185.755	196.1	185.767	263.299	185.755		289.96	603.45	584.122	381.393	381.393	381.393	382.113	583.402
659.98	515.163			899.5	1187.38		289.98	209.612	275.795	185.702	185.702	196.126	185.715	265.358	185.702		289.94	626.325	585.144	381.088	381.088	381.088	381.865	584.367
659.96	533.656			899	1076.94		289.96	200.794	277.966	185.644	185.644	196.147	185.659	267.447	185.644		289.92	618.981	586.157	380.777	380.777	380.777	381.615	585.319
659.94	458.244			898.5	1135.92		289.94	272.238	280.168	185.588	185.588	196.172	185.605	269.567	185.588		289.9	576.925	587.17	380.468	380.468	380.468	381.37	586.268
659.92	453.206			898	895.534		289.92	276.363	282.376	185.508	185.508	196.173	185.527	271.692	185.508		289.88	585.4	588.187	380.17	380.17	380.17	381.141	587.216
659.9	550.05			897.5	1029.04		289.9	287.062	284.618	185.426	185.426	196.174	185.447	273.848	185.426		289.86	580.894	589.202	379.869	379.869	379.869	380.915	588.156
659.88	536.812			897	1291.3		289.88	278.225	286.882	185.34	185.34	196.171	185.363	276.027	185.34		289.84	639.269	590.212	379.569	379.569	379.569	380.695	589.086
659.86	474.931			896.5	1134.28		289.86	274.019	289.183	185.257	185.257	196.173	185.283	278.24	185.257		289.82	647.781	591.204	379.255	379.255	379.255	380.466	589.993
659.84	504.888			896	1196.06		289.84	279.8	291.511	185.175	185.175	196.177	185.205	280.48	185.175		289.8	661.575	592.193	378.938	378.938	378.938	380.24	590.891
659.82	539.231			895.5	1153.26		289.82	291.962	293.865	185.092	185.092	196.18	185.125	282.744	185.092		289.78	645.337	593.174	378.618	378.618	378.618	380.018	591.774
659.8	537.081			895	1155.48		289.8	310.413	296.246	185.004	185.004	196.18	185.041	285.033	185.004		289.76	621.987	594.156	378.302	378.302	378.302	379.806	592.652
659.78	535.912			894.5	1059.03		289.78	246.312	298.643	184.91	184.91	196.174	184.951	287.337	184.91		289.74	622.938	595.143	377.992	377.992	377.992	379.607	593.528
659.76	545.631			894	1198.68		289.76	235.225	301.088	184.838	184.838	196.192	184.884	289.689	184.838		289.72	595.887	596.125	377.681	377.681	377.681	379.415	594.391
659.74	619.469			893.5	1207.48		289.74	295.138	303.566	184.77	184.77	196.214	184.822	292.071	184.77		289.7	543.15	597.111	377.377	377.377	377.377	379.237	595.251
659.72	577.631			893	1367.11		289.72	299.081	306.043	184.681	184.681	196.217	184.739	294.45	184.681		289.68	589.731	598.111	377.086	377.086	377.086	379.081	596.116
659.7	457.413			892.5	1151.56		289.7	346.369	308.541	184.591	184.591	196.219	184.655	296.849	184.591		289.66	571.194	599.095	376.784	376.784	376.784	378.922	596.956
659.68	491.088			892	1111.5		289.68	280.206	311.048	184.484	184.484	196.206	184.555	299.255	184.484		289.64	633.875	600.082	376.485	376.485	376.485	378.777	597.79
659.66	465.65			891.5	1100.94		289.66	249.7	313.595	184.4	184.4	196.217	184.479	301.699	184.4		289.62	612.344	601.055	376.172	376.172	376.172	378.627	598.599
659.64	477.787			891	1023.31		289.64	246.312	316.172	184.327	184.327	196.24	184.415	304.172	184.327		289.6	580.5	602.03	375.863	375.863	375.863	378.493	599.401
659.62	525.588			890.5	1073.32		289.62	221.431	318.774	184.255	184.255	196.266	184.352	306.666	184.255		289.58	587.663	603.014	375.562	375.562	375.562	378.377	600.2
659.6	500.044			890	1130.8		289.6	267.413	321.397	184.192	184.192	196.301	184.3	309.18	184.192		289.56	582.95	603.995	375.26	375.26	375.26	378.271	600.984
659.58	502.35			889.5	1228.04		289.58	306.544	324.023	184.113	184.113	196.321	184.232	311.695	184.113		289.54	664.031	604.977	374.959	374.959	374.959	378.179	601.757
659.56	527.144			889	1104.82		289.56	298.344	326.647	184.019	184.019	196.329	184.152	314.205	184.019		289.52	628.625	605.942	374.637	374.637	374.637	378.08	602.5
659.54	539.206			888.5	1130.63		289.54	297.594	329.287	183.929	183.929	196.34	184.076	316.728	183.929		289.5	575.363	606.915	374.324	374.324	374.324	378.003	603.237
659.52	528.2			888	935.228		289.52	309.775	331.943	183.839	183.839	196.354	184.001	319.265	183.839		289.48	501.569	607.904	374.024	374.024	374.024	377.954	603.974
659.5	429.494			887.5	1084.42		289.5	226.788	334.602	183.744	183.744	196.364	183.924	321.802	183.744		289.46	491.944	608.914	373.743	373.743	373.743	377.938	604.719
659.48	517.425			887	1162.41		289.48	310.719	337.3	183.679	183.679	196.405	183.878	324.375	183.679		289.44	597.525	609.928	373.464	373.464	373.464	377.941	605.451
659.46	540.294			886.5	1234.12		289.46	339.438	339.98	183.584	183.584	196.417	183.804	326.926	183.584		289.42	646.062	610.92	373.158	373.158	373.158	377.935	606.144
659.44	561.156			886	1105.83		289.44	292.225	342.652	183.479	183.479	196.421	183.722	329.467	183.479		289.4	547.594	611.906	372.841	372.841	372.841	377.934	606.812
659.42	570.175			885.5	956.172		289.42	243.981	345.346	183.391	183.391	196.442	183.659	332.026	183.391		289.38	558.506	612.919	372.547	372.547	372.547	377.977	607.49
659.4	541.625			885	1252		289.4	248.906	348.065	183.319	183.319	196.482	183.615	334.606	183.319		289.36	578.144	613.938	372.251	372.251	372.251	378.037	608.152
659.38	477.375			884.5	1125.74		289.38	257.488	350.78	183.246	183.246	196.522	183.572	337.178	183.246		289.34	555.562	614.956	371.95	371.95	371.95	378.112	608.794
[truncated: 1,779 more rows]

## Sheet: Fig7Schematic
Applications									I-V reduction												Chemical		Thermal		Microwave		Graphene nanoflakes
[truncated: 1,023 more rows]

[truncated: 4 more sheets: Fig7, Fig8, FigS2, FigS4]
